# Supplementary material for: Influence of cast change interval in the Ponseti method: A systematic review
Source: PLoS One. 2018 Jun 22;13(6):e0199540. doi: 10.1371/journal.pone.0199540 (PMC6014642; doi:10.1371/journal.pone.0199540)
Supplement: S1 File — The excel file contains all steps of the search and analysis presented in this manuscript and more. (XLSX) [file pone.0199540.s001.xlsx]

## Sheet: Intro
Supplementary data file to The influence of varying the cast change interval in the Ponseti method: a systematic review
How to read this document
The first three sheets present the results of the database search.
	Search gives an overview of the used databases and the number of papers found
	The initial search was extended twice and the overlap in results was corrected (marked with Duplicate!)
	Screening was done by two independent reviewers
The next 5 sheets (1) Levels - 5) Best Evidence) present the results how they are presented in the paper
The next 3 sheets (A) Tenotomy - D) Failure rate) present the results from the chi-squared tests

## Sheet: Search
			Unique results	Duplicates	New results
Google Scholar		Ponseti clubfoot duration cast* (Pirani OR Dimeglio)						Identified through databases				From other sources
link		Since 2005						386				39
		Excluding citations (citaten)							↓		↓
		Excluding patents								All records combined				Duplicates removed
initial	1	277 results	277	0						425		→		32
2016-10-25	2	45 results (> 2015)	23	21						↓
2017-10-01	3	57 results (≥ 2016)	37	21						Records screened				Records excluded
			337	0	337					389		→		293
										↓
Scopus		TITLE-ABS-KEY ( ponseti AND clubfoot AND duration AND cast* AND ( pirani OR dimeglio ) )								Full-texts assessed				Full-texts excluded
link		AND PUBYEAR > 2004								96		→		87
		AND ( LIMIT-TO ( DOCTYPE , "ar" ) )								↓
initial	1	27 results	27	0						Studies included
2016-10-25	2	6 results (> 2015)	5	3						9
2017-10-01	3	10 results (≥ 2016)	6	6
			38	21	13
Pubmed		(Ponseti AND Clubfoot AND duration AND cast* AND (Pirani OR Dimeglio))
link		AND ("2005"[Date - Publication] : "3000"[Date - Publication])
initial	1	6 results	6	0
2016-10-25	2	0 results (> 2015)	0	0
2017-10-01	3	1 result (≥ 2016)	0	1
			6	6	0
Webofknowledge		TOPIC: (((((Ponseti AND Clubfoot) AND duration) AND cast*) AND (Dimeglio OR Pirani)))
2016-10-25	1	6 results	6	0
2017-10-01	2	5 results (≥ 2016)	5	0
			5	5	0
		Subtotal	386	32	350
Other
2016-10-25		Screening reference lists	38	0
2017-10-01		Relevant papers recognized after Oct 2016	1	0
			39	0	39
		Total	425	32	389

## Sheet: Screening
								Reviewer 1 (R.B. Giesberts)		Reviewer 2 (M.C. van der Steen)
Database	Code	Author	Year	Title	Duplicate	Select?	Agreement?	Include (RBG)	Comment (RBG)	Include (MCvdS)	Comment (MCvdS)
Google Scholar (1)	GS1	Dyer	2006	The role of the Pirani	-	TRUE	TRUE	Yes		yes
Google Scholar (1)	GS2	Gupta	2008	Evaluation of the utility	-	TRUE	TRUE	Yes		yes
Google Scholar (1)	GS3	Abdelgawad	2007	Treatment of idiopathic	-	TRUE	TRUE	Yes		yes
Google Scholar (1)	GS4	Spiegel	2009	Ponseti method for untreated	-	FALSE	TRUE	no	Older kids…	no	oudere kinderen
Google Scholar (1)	GS5	Thacker	2005	Use of the foot abduction	-	FALSE	TRUE	No	Bracing period	no	gaat over brace-periode
Google Scholar (1)	GS6	Bor	2006	Ponseti management	-	TRUE	TRUE	yes	Older kids…	yes
Google Scholar (1)	GS7	Haft	2007	Early clubfoot recurrence	-	TRUE	TRUE	Yes		yes
Google Scholar (1)	GS8	Halanski	2010	Ponseti method compared	-	TRUE	TRUE	Yes	Missing data	yes
Google Scholar (1)	GS9	Gerlach	2009	Early results of the Ponseti	-	TRUE	TRUE	Yes	Only include data from idiopathic group	yes	ook syndromale klompvoet
Google Scholar (1)	GS10	Pittner	2008	Treatment of clubfoot with	-	TRUE	TRUE	Yes	Only include data from plaster group	yes
Google Scholar (1)	GS11	Janicki	2009	Comparison of surgeon	-	TRUE	TRUE	Yes		yes
Google Scholar (1)	GS12	Abbas	2008	Management of congenital	-	FALSE	TRUE	no	No information about casting	no	geen info over gipsen
Google Scholar (1)	GS13	Íltar	2010	Treatment of clubfoot with	-	TRUE	TRUE	Yes		yes	2 groepen; <=30 />30dg
Google Scholar (1)	GS14	Ramírez	2011	Orthosis noncompliance	-	TRUE	TRUE	Yes		yes	mean time of manipulation/casting was 6 weekds (range 4:10wk)
Google Scholar (1)	GS15	Sud	2008	Ponseti's vs. Kite's method	-	TRUE	TRUE	Yes	Only include data from Ponseti group	yes	We could also achieve correction in very severe feet (Dimeglio classification) in a significantly higher percentage using Ponseti’s method, in significantly lesser time and with fewer casts.
Google Scholar (1)	GS16	Ponseti	2005	[Book] Clubfoot: ponseti management	-	FALSE	TRUE	No	book	no	book
Google Scholar (1)	GS17	Dobbs	2006	Long-term follow-up	-	FALSE	TRUE	No	Surgery	no	long-term follow-up
Google Scholar (1)	GS18	Pulak	2012	Treatment of idiopathic	-	TRUE	TRUE	Yes		yes	The average number of casts applied before full correction was 4.9. The duration of casts for more than 85% feet was <7 weeks.
Google Scholar (1)	GS19	Avilucea	2009	Effect of cultural factors	-	TRUE	TRUE	Yes	No full text…	yes
Google Scholar (1)	GS20	Zwick	2009	Comparison of Ponseti versus	-	FALSE	FALSE	Yes	Ponseti group (n = 9)	?
Google Scholar (1)	GS21	Porecha	2011	Mid-term results of Ponseti	-	TRUE	TRUE	Yes		yes
Google Scholar (1)	GS22	El-Adwar	2010	The role of ultrasound in	-	FALSE	FALSE	Yes		no	US, no information on casting
Google Scholar (1)	GS23	Adegbehingbe	2010	Ponseti clubfoot management	-	TRUE	TRUE	Yes		yes	Ponseti vs surgery
Google Scholar (1)	GS24	Evans	2009	A review of the Ponseti	-	FALSE	TRUE	No	Review	no	no information on casting
Google Scholar (1)	GS25	Lu	2010	From cutting to casting	-	FALSE	TRUE	No	Interviews	no	no information on casting
Google Scholar (1)	GS26	Staheli	2009	[Book] Clubfoot: ponseti management	-	FALSE	TRUE	No	Book	no	book
Google Scholar (1)	GS27	Brand	2006	Cartilage anlagen adapt	-	FALSE	TRUE	No		no	NA
Google Scholar (1)	GS28	Radler	2005	Early results of the Ponseti	-	TRUE	TRUE	Yes	No full text…	yes	The mean duration of active treatment was 11.4 weeks (8-20 weeks).
Google Scholar (1)	GS29	Chen	2007	A new dynamic foot abduction	-	FALSE	TRUE	No	57% had prior treatment	no	bracing
Google Scholar (1)	GS30	Chotel	2011	Comparative study: Ponseti	-	FALSE	TRUE	No	Missing data (casts + duration)	no	follow-up Ponseti vs French
Google Scholar (1)	GS31	van Gelder	2010	Long-term results of the	-	FALSE	TRUE	No	Surgery	no	long-term follow-up
Google Scholar (1)	GS32	Goriainov	2010	Does the Pirani score	-	TRUE	TRUE	Yes		yes
Google Scholar (1)	GS33	Xu	2011	A modified Ponseti method	-	TRUE	TRUE	Yes		yes	This study was designed to evaluate the outcome of a modified treatment program with manipulation and casting offered twice a week.
Google Scholar (1)	GS34	Alvarez	2005	Treatment of idiopathic	-	FALSE	TRUE	No	Botox	no	botox
Google Scholar (1)	GS35	Matuszewski	2012	Early results of treatment	-	TRUE	TRUE	Yes		yes
Google Scholar (1)	GS36	Kumar	2012	Modified Ponseti method	-	FALSE	TRUE	No	AT before casting	no	modified Ponseti mbt APT
Google Scholar (1)	GS37	Agarwal	2014	Does initial Pirani score and	-	TRUE	TRUE	Yes	Older kids…	yes
Google Scholar (1)	GS38	Panjavi	2012	Use of the Ponseti method	-	TRUE	TRUE	Yes		yes
Google Scholar (1)	GS39	Radler	2013	The Ponseti method for the	-	FALSE	TRUE	No	Review	no	review
Google Scholar (1)	GS40	Boehm	2007	Foot abduction brace in	-	FALSE	TRUE	No	No casting period	no	bracing
Google Scholar (1)	GS41	Maripuri	2013	Ponseti casting for club	-	TRUE	TRUE	Yes	Only include above knee group	yes	only above-knee group
Google Scholar (1)	GS42	Yagmurlu	2011	Ponseti management of clubfoot	-	FALSE	TRUE	No	Older kids…	no	modified Ponseti mbt start: focus on 'after walking age'
Google Scholar (1)	GS43	Banskota	2013	The Ponseti method in the	-	FALSE	TRUE	No	Older kids…	no	modified Ponseti mbt start: 5-10 years
Google Scholar (1)	GS44	Zionts	2012	Treatment of idiopathic	-	FALSE	TRUE	No	No casting period	no	bracing
Google Scholar (1)	GS45	Ferreira	2011	Comparison of hospital costs	-	TRUE	TRUE	Yes	Only include data from Ponseti group	yes	only Ponseti group
Google Scholar (1)	GS46	Issler-Wüthrich	2009	A comparison of two nonoperative	-	FALSE	TRUE	No	Letter to editor	no	letter to editor
Google Scholar (1)	GS47	Ng	2010	Treatment of severe clubfoot	-	FALSE	TRUE	No	Synthetic cast tape	no	modified Ponseti mbt plaster/cast
Google Scholar (1)	GS48	Yang	2009	The timing of percutaneous	-	TRUE	TRUE	Yes	No full text…	yes
Google Scholar (1)	GS49	Bhaskar	2006	Results of treatment of clubfoot	-	TRUE	TRUE	Yes		yes
Google Scholar (1)	GS50	Awang	2014	Influence of age, weight	-	TRUE	TRUE	Yes		yes
Google Scholar (1)	GS51	Horn	2010	Current treatment of clubfoot	-	FALSE	TRUE	No	Review?	no	review'
Google Scholar (1)	-	Funk	2012	Vergleich der Behandlungergebnisse	GS58	FALSE	TRUE	No	Duplicate! (German version of GS58)	no	German
Google Scholar (1)	GS52	Nagaraju	2008	Use of Ponseti's technique	-	FALSE	TRUE	No	Biased group, (previous Kite)	no	no initial Ponseti
Google Scholar (1)	GS53	Dimeglio	2012	The French functional	-	FALSE	TRUE	No	No Ponseti method	no	French method
Google Scholar (1)	GS54	Cosma	2007	Comparative results of the	-	TRUE	TRUE	Yes	Only include data from Ponseti group	yes	only include Ponseti group
Google Scholar (1)	GS55	Inam	2012	Compariton of Ponsiti Technique	-	TRUE	TRUE	Yes	Only include data from Ponseti group	yes	only include Ponseti group
Google Scholar (1)	GS56	Sutcliffe	2013	Fast Casts': Evidence Based	-	TRUE	TRUE	Yes		yes	no data? / more backgroup info?
Google Scholar (1)	GS57	Hui	2014	Comparison of cast materials	-	TRUE	TRUE	Yes	Only include data from plaster group	yes	only include PoP group
Google Scholar (1)	GS58	Funk	2012	Comparison of treatment	-	TRUE	TRUE	Yes		yes	only include idiopathic group
Google Scholar (1)	GS59	Jayawardena	2013	Early effects of a 'train the trainer'	-	FALSE	TRUE	No		no	focus on training
Google Scholar (1)	GS60	Nilgün	2011	Short-term results of intensive	-	FALSE	TRUE	No	Physiotherapy after casting	no	modified Ponsetie mbt adding PT/home excercises
Google Scholar (1)	GS61	Ullah	2013	Management of Congenital	-	TRUE	TRUE	Yes		yes	neoneates
Google Scholar (1)	GS62	Asitha	2012	Management of idiopathic	-	FALSE	TRUE	No	Survey, but with relevant data?	no	survey
Google Scholar (1)	GS63	Ošťádal	2013	Comparison of the short-term	-	FALSE	TRUE	No		no	focus on follow-up
Google Scholar (1)	GS64	Hallaj-Moghadam	2015	Clinical outcome of posteromedial	-	FALSE	TRUE	No	Surgery	no	surgery
Google Scholar (1)	GS65	Hennessey	2012	Congenital clubfoot and	-	FALSE	TRUE	No	Review	no	review
Google Scholar (1)	GS66	Bhaskar	2013	Classification of relapse	-	FALSE	TRUE	No		no	focus on relapse
Google Scholar (1)	GS67	Selmani	2012	Is Ponseti's method superior	-	TRUE	TRUE	Yes	Ponseti group "in a shorter time"	yes	focus on follow-up
Google Scholar (1)	GS68	Zionts	2014	Walking age of infants	-	FALSE	TRUE	No		no	focus on follow-up/walking age
Google Scholar (1)	GS69	O'Halloran	2014	Can radiographs predict	-	FALSE	TRUE	No		no	focus on radiographics/follow up
Google Scholar (1)	GS70	Solanki	2010	Effectiveness of modified	-	FALSE	TRUE	No	No casting period	no	bracing
Google Scholar (1)	GS71	Wang	2009	Application of Ponseti method	-	TRUE	TRUE	Yes	Older kids…	yes	>6months?
Google Scholar (1)	GS72	Gharehdaghi	2010	Hyperextension of the big toe	-	FALSE	TRUE	No	After casting	no
Google Scholar (1)	GS73	Gopakumar	2014	Ponseti technique in the management	-	TRUE	TRUE	Yes		yes	Total average duration of the cast treatment was 2 months
Google Scholar (1)	GS74	Gao	2014	Correlation of Pirani and Dimeglio	-	TRUE	TRUE	Yes		yes
Google Scholar (1)	GS75	Thomas	n.d.	Ponseti Method in Idiopathic	-	TRUE	TRUE	Yes		yes
Google Scholar (1)	GS76	Hussain	2015	Efficacy of Ponseti Method	-	TRUE	TRUE	Yes	The cast was changed on weekly basis and a total of 6 casts was applied.	yes
Google Scholar (1)	GS77	Guled	2014	Reply to comment on Agarwal et al.	-	FALSE	TRUE	No		no	response
Google Scholar (1)	GS78	Khan	2013	Outcome of Ponseti Technique	-	TRUE	TRUE	Yes		yes	each cast remained for 7 days
Google Scholar (1)	GS79	Zeshan	2012	The Rate of Recurrence of Club	-	FALSE	TRUE	No	After casting	no	focus on follow up
Google Scholar (1)	GS80	Sayit	2015	Clinical Experiences and Midterm	-	TRUE	TRUE	Yes		yes
Google Scholar (1)	GS81	Herzenberg	2015	Ankle Range of Motion After	-	FALSE	TRUE	No	Surgery	no
Google Scholar (1)	GS82	Radler	2006	Preliminary results of the Ponseti	-	TRUE	TRUE	Yes		yes
Google Scholar (1)	GS83	Bosch	2009	Do Cultural Factors Affect Outcome	-	FALSE	TRUE	No		no
Google Scholar (1)	GS84	Yassin	2013	Treatment of congenital idiopathic	-	TRUE	TRUE	Yes		yes	El-latief, Yassin
Google Scholar (1)	GS85	Khan	2010	Idiopathic congenital clubfoot	-	TRUE	TRUE	Yes		yes
Google Scholar (1)	GS86	Selmani	2012	Results of Clubfoot Treatment	-	TRUE	TRUE	Yes		yes
Google Scholar (1)	GS87	Adewole	2014	Early Experience with Ponseti	-	TRUE	TRUE	Yes		yes
Google Scholar (1)	GS88	Elgazzar	2014	Ponseti management of clubfoot	-	TRUE	TRUE	Yes	Older kids…	yes
Google Scholar (1)	GS89	Zuber	2014	Management of Congenital	-	TRUE	TRUE	Yes		yes
Google Scholar (1)	GS90	Jones	2005	French Physical Therapy	-	FALSE	TRUE	No	Only include data from Ponseti group	no	abstract platform presentation
Google Scholar (1)	GS91	Cohen	2013	Evaluation of cast creep	-	FALSE	TRUE	No		no	no patients
Google Scholar (1)	GS92	Miller	2015	Does strict adherence to the	-	TRUE	TRUE	Yes		yes
Google Scholar (1)	GS93	El-Banna	2012	Evaluation of Ponseti Technique	-	TRUE	TRUE	Yes	Older kids…	yes
Google Scholar (1)	GS94	Jayawardena	2013	Management of Idiopathic Clubfoot	-	FALSE	TRUE	No	Survey	no	focus on training
Google Scholar (1)	GS95	Shabtai	2015	Prolonged use of foot abduction	-	TRUE	TRUE	Yes	After casting	yes	The Pirani score and the number of cast changes had no influence on the rate of surgery.
Google Scholar (1)	GS96	Hussain	2014	Cost-Effectiveness of Ponseti	-	TRUE	TRUE	Yes		yes
Google Scholar (1)	GS97	Dunkley	2015	Mid-term results of a physiotherapist-led	-	TRUE	TRUE	Yes	Only include data from idiopathic group	yes
Google Scholar (1)	GS98	Sharma	2008	Experience of Ponseti Method	-	TRUE	TRUE	Yes		yes	oudere kinderen?
Google Scholar (1)	GS99	Bhatti	2014	The role and ability of orthopaedic	-	TRUE	TRUE	Yes		yes
Google Scholar (1)	GS100	Chandrakanth	2015	Tarsal Bone Dysplasia	-	FALSE	TRUE	No		no	focus on US
Google Scholar (1)	GS101	Gjonej	2014	Results of Clubfoot Treatment	-	FALSE	TRUE	No	Kite method	no	kite method
Google Scholar (1)	GS102	Tashkandi	2012	Ponseti method for idiopathic	-	FALSE	TRUE	No		no	review
Google Scholar (1)	GS103	Matuszewski	2013	Benefits in treatment of congenital	-	TRUE	TRUE	Yes		yes
Google Scholar (1)	GS104	Baindurashvili	2012	Soft-tissue complications during	-	TRUE	TRUE	Yes	Duration 3 - 12 wks	yes	prospectief cohort dat kijkt naar problemen, wellicht ook info over gipsen
Google Scholar (1)	GS105	Elgohary	2015	Traditional and accelerated Ponseti	-	TRUE	TRUE	Yes		yes
Google Scholar (1)	GS106	Jauregui	2015	Ankle Range of Motion After	-	FALSE	TRUE	No	Surgery (same as Herzenberg 2015?)	no	ROM + ok
Google Scholar (1)	GS107	Faizan	2014	Management of Idiopathic Clubfoot	-	FALSE	TRUE	No	Older kids…	no	modified Ponseti mbt start
Google Scholar (1)	GS108	Avilucea	2009	Do Cultural Factors Affect Outcome	-	FALSE	TRUE	No	(same as Bosch 2009?)	no	focus on outcome
Google Scholar (1)	GS109	Gupta	2015	Redevelop of Achilles Tendon After	-	FALSE	TRUE	No		no	focus on APT
Google Scholar (1)	GS110	Salama	2009	Evaluation of the Treatment	-	FALSE	TRUE	No	French method + surgery	no	geen ponseti
Google Scholar (1)	GS111	Goldstein	2014	Predicting the Need for Surgical	-	TRUE	TRUE	Yes		yes	Moreover, for each additional cast required before the initiation of the FAO
Google Scholar (1)	GS112	Su	2014	Manipulation and brace fixing for	-	FALSE	TRUE	No	No Ponseti method	no	geen ponseti?
Google Scholar (1)	-	El-Adwar	2010	The role of ultrasound in	GS22	FALSE	TRUE	No	Duplicate! (GS22)	no	focus on US
Google Scholar (1)	GS113	Youness	2012	Nurses' knowledge about using	-	FALSE	TRUE	No	Nonsense (link to Elbanna 2012)	no	geen klompvoet
Google Scholar (1)	GS114	Zhao	2014	Relapse of clubfoot after treatment	-	FALSE	TRUE	No	Review	no	focus on relapse
Google Scholar (1)	GS115	Yildirim	2015	Does the Ponseti technique	-	FALSE	TRUE	No	No treatment	no	different focus
Google Scholar (1)	GS116	Eberhardt	2014	Clubfoot associated with preaxial	-	FALSE	TRUE	No	No treatment	no	no idiopathic cf
Google Scholar (1)	GS117	Varma	2013	Surgical management of	-	FALSE	TRUE	No	Surgery	no	surgery
Google Scholar (1)	GS118	Cooke	2008	Clubfoot	-	FALSE	TRUE	No	Review	no	review?
Google Scholar (1)	GS119	Bor	2008	The Ponseti treatment for clubfeet	-	TRUE	TRUE	Yes		yes
Google Scholar (1)	GS120	Shingade	2012	Correction of neglected or	-	FALSE	TRUE	No	Case study	no	relapse/neglected foot
Google Scholar (1)	GS121	Gray	2012	Interventions for congenital	-	FALSE	TRUE	No	Meta-analysis	no	review
Google Scholar (1)	GS122	Gelfer	2010	The effect of neuromuscular	-	FALSE	TRUE	No	Electrical stimulation	no
Google Scholar (1)	GS123	Philip	2014	Volumetric and Growth Changes	-	FALSE	TRUE	No	No treatment	no	thesis
Google Scholar (1)	GS124	El-Sayed	2010	Review Hind-foot correction	-	FALSE	TRUE	No	No Ponseti method	no	surgery
Google Scholar (1)	GS125	Derzsi	2015	Kite versus Ponseti Method	-	TRUE	TRUE	Yes	Only include data from Ponseti group	yes
Google Scholar (1)	GS126	Noh	2013	Predictive factors for residual	-	TRUE	TRUE	Yes		yes
Google Scholar (1)	GS127	Kazibwe	2009	Barriers experienced by parents	-	FALSE	TRUE	No		no
Google Scholar (1)	GS128	Sharma	2011	Comment on Mootha et al.:	-	FALSE	TRUE	No		no	comment
Google Scholar (1)	GS129	Bergerault	2013	Idiopathic congenital clubfoot	-	FALSE	TRUE	No	Review	no	review
Google Scholar (1)	GS130	Potenza	2012	6th International Clubfoot	-	FALSE	TRUE	No	?	no	abstract oral presentation
Google Scholar (1)	GS131	Nguyen Ngoc	2012	Congenital Club Foot in Children	-	FALSE	TRUE	No	Surgery	no
Google Scholar (1)	GS132	Boardman	2011	The Ponseti method in Latin	-	FALSE	TRUE	No	Management	no	implementation
Google Scholar (1)	GS133	Siapkara	2007	Congenital talipes equinovarus	-	FALSE	TRUE	No	Review	no	review
Google Scholar (1)	GS134	Rampal	2013	Long-term results of treatment	-	FALSE	TRUE	No	French method + surgery	no	long-term follow-up/French
Google Scholar (1)	GS135	Howren	2015	Early untrasonographic evaluation	-	FALSE	TRUE	No	Botox	no	US & botox
Google Scholar (1)	GS136	Memon	2014	Difficulties in maintenance of clubfoot	-	FALSE	TRUE	No	Bracing period	no	bracing
Google Scholar (1)	GS137	Hosseinzadeh	2014	Congenital Clubfoot	-	FALSE	TRUE	No	Review	no	review
Google Scholar (1)	GS138	Kang	2015	Lateral Tibiocalcaneal Angle	-	FALSE	TRUE	No		no	focus on APT/angle
Google Scholar (1)	GS139	Harvey	2014	Inter-rater reliability of	-	FALSE	TRUE	No	Evaluation of the Pirani score	no	focusn on reliability scoring system
Google Scholar (1)	GS140	Sharma	2015	Analysis of the effectiveness	-	FALSE	TRUE	No	Management	no
Google Scholar (1)	GS141	van Wijck	2015	Feasibility and barriers	-	FALSE	TRUE	No	Management	no
Google Scholar (1)	GS142	Jawadi	2015	Factors Predicting brace noncompliance	-	FALSE	TRUE	No	Bracing period	no	bracing
Google Scholar (1)	GS143	Nogueira	2015	Abstracts of the 7th International	-	FALSE	TRUE	No	?	no	abstract
Google Scholar (1)	GS144	Meena	2014	Congenital Clubfoot	-	FALSE	TRUE	No	Review	no	review
Google Scholar (1)	GS145	Deniz	2008	Long-term results of extensive	-	FALSE	TRUE	No	Surgery	no	focus on long-term follow-up/surgical
Google Scholar (1)	GS146	Bensahel	2009	5th International Clubfoot Congres	-	FALSE	TRUE	No	?	no	abstracts
Google Scholar (1)	GS147	Ippolito	2014	Management of Clubfoot	-	FALSE	TRUE	No	Book, review	no
Google Scholar (1)	GS148	Hsu	2013	Long-term retrospective study	-	FALSE	TRUE	No	Surgery	no	focus on long-term follow-up/surgical
Google Scholar (1)	GS149	Gray	2014	Interventions for congenital	-	FALSE	TRUE	No	Review (update of Gray 2012)	no
Google Scholar (1)	GS150	Sonkwe	2009	Early outcome of Ponseti management	-	FALSE	TRUE	No	Nothing about casts / duration	no	kan niet weer gegeven worden
Google Scholar (1)	GS151	Singh	2010	Evaluation of Neglected	-	FALSE	TRUE	No	No Ponseti method	no
Google Scholar (1)	GS152	Fujak	2008	Outcome After Achilles Tendon	-	FALSE	TRUE	No	No Ponseti method	no	no Ponseti
Google Scholar (1)	GS153	Sanap	2015	Tibial Torsion: does it differ	-	FALSE	TRUE	No	No Ponseti method	no	no Ponseti
Google Scholar (1)	GS154	Utukuri	2006	Patient-based outcomes after	-	FALSE	TRUE	No	Surgery	no	no Ponseti
Google Scholar (1)	GS155	Kingau	2012	Perceptions regarding medical	-	FALSE	TRUE	No	No treatment	no
Google Scholar (1)	GS156	Stiehler	2009	The 23rd Annual Meeting of	-	FALSE	TRUE	No	?	no	abstracts
Google Scholar (1)	GS157	Kowalczyk	2015	Treatment of Foot Deformities	-	FALSE	TRUE	No	Non idiopathic	no	not Clubfoot
Google Scholar (1)	GS158	Cooper	2014	The contralateral foot in children	-	FALSE	TRUE	No		no
Google Scholar (1)	GS159	Boezaart	2006	Evaluation of a single-dose	-	FALSE	TRUE	No		no	not Clubfoot
Google Scholar (1)	GS160	Nabeshima	2009	Ankle valgus and subtalar varus	-	FALSE	TRUE	No	Posttreatment	no	no Ponseti
Google Scholar (1)	GS161	Muratl	2009	Gait characteristics	-	FALSE	TRUE	No	Posttreatment	no	focus on follow-up
Google Scholar (1)	GS162	Satpathy	2006	Treatment of femoro	-	FALSE	TRUE	No	Completely unrelated	no	not Clubfoot
Google Scholar (1)	GS163	Gandema	2014	Le traitement du pied bot	-	FALSE	TRUE	No	But, modified Ponseti technique…	no	French
Google Scholar (1)	GS164	Byaruhanga	2008	8th Annual Bethune Round Table	-	FALSE	TRUE	No	?	no	abstracts
Google Scholar (1)	GS165	Hartrick	2006	Reply	-	FALSE	TRUE	No		no
Google Scholar (1)	GS166	Moroz	n.d.	Common Paediatric Orthopaedic	-	FALSE	TRUE	No	Book	no
Google Scholar (1)	GS167	Al-Khooly	2013	Treatment of Resistant Clubfoot	-	FALSE	TRUE	No	No Ponseti method	no	no Ponseti
Google Scholar (1)	GS168	Cooper	1995	Treatment of Idiopathic Clubfoot	-	FALSE	TRUE	No	Before 2005	no	focus on foolw-up
Google Scholar (1)	GS169	Awang	2011	Factors that influence number of	-	FALSE	TRUE	No	Conference proceeding	no	kan ik niet vinden
Google Scholar (1)	GS170	Dahan-Oliel	2012	Effectiveness and safety	-	FALSE	TRUE	No	Botox	no
Google Scholar (1)	GS171	Brogard	2007	Annual Meeting	-	FALSE	TRUE	No		no
Google Scholar (1)	GS172	van der Heide	2014	Feasibility and barriers	-	FALSE	TRUE	No	Finance	no
Google Scholar (1)	GS173	Dereymaeker	2014	Treatment of clubfoot in Low- and	-	FALSE	TRUE	No	Surgery	no
Google Scholar (1)	GS174	Khan	2009	Pediatric Foot-ECAB	-	FALSE	TRUE	No	Book	no
Google Scholar (1)	GS175	Merllotti	2006	Pé torto congênito	-	FALSE	TRUE	No	Not english	no
Google Scholar (1)	GS176	Andreoli Elda	2009	Clubfoot Syndrome	-	FALSE	TRUE	No	Surgery	no
Google Scholar (1)	GS177	Podeszwa	2014	What's new in Pediatric	-	FALSE	TRUE	No	Book, review	no
Google Scholar (1)	GS178	Herman	2006	Barriers experienced by parents	-	FALSE	TRUE	No	Same as Kazibwe, 2009?	no
Google Scholar (1)	-	El-Adwar	2011	The role of ultrasound in	GS22	FALSE	TRUE	No	Duplicate! (GS22)	no
Google Scholar (1)	GS179	Sucato	2007	What's new in Pediatric	-	FALSE	TRUE	No	Review	no
Google Scholar (1)	GS180	Schiller	2012	Foot Pathology	-	FALSE	TRUE	No	Book	no
Google Scholar (1)	GS181	El-Sherbini	2015	Midterm Follow-Up of Talectomy	-	FALSE	TRUE	No	Surgery	no
Google Scholar (1)	GS182	Böhm	2010	The 24th Annual Meeting of Children's	-	FALSE	TRUE	No		no
Google Scholar (1)	GS183	Kocher	2006	What's new in Pediatric	-	FALSE	TRUE	No	Review	no
Google Scholar (1)	GS184	van Hessem	2014	Effective nonoperative treatment	-	FALSE	TRUE	No	No clubfoot	no
Google Scholar (1)	GS185	Hosny	2012	EPOS 31st Annual Meeting	-	FALSE	TRUE	No		no
Google Scholar (1)	GS186	Schiedel	2011	EPOS 30th Annual Meeting	-	FALSE	TRUE	No		no
Google Scholar (1)	GS187	Aerbajinai	2010	Hematology and oncology	-	FALSE	TRUE	No	Completely unrelated?	no
Google Scholar (1)	GS188	Canavese	2009	Orthopaedic manifestations of	-	FALSE	TRUE	No	No treatment	no
Google Scholar (1)	GS189	Brunner	2015	Flatfoot Indians - which ones must	-	FALSE	TRUE	No	No clubfoot	no
Google Scholar (1)	GS190	Vanderhave	2014	Applications of musculoskeletal	-	FALSE	TRUE	No	No treatment	no
Google Scholar (1)	GS191	Eberhardt	2013	Minimal-invasive Therapieverfahren	-	FALSE	TRUE	No		no
Google Scholar (1)	GS192	Harris	2007	Foot and ankle motion analysis	-	FALSE	TRUE	No	Book	no
Google Scholar (1)	GS193	Riedl	2012	EPOS 31st Annual Meeting	-	FALSE	TRUE	No	?	no	abstracts
Google Scholar (1)	GS194	Mahmoodian	2010	Mechanics and Development of	-	FALSE	TRUE	No	No treatment	no
Google Scholar (1)	GS195	Funk	2012	26th Annual meeting of the Children's	-	FALSE	TRUE	No		no
Google Scholar (1)	GS196	van Bosse	2009	Correction of Arthrogrypotic Clubfoot	-	FALSE	TRUE	No	Not idiopathic	no
Google Scholar (1)	GS197	Fletcher	2010	Asymmetriical Arthrogryposis	-	FALSE	TRUE	No		no
Google Scholar (1)	GS198	Hartley	2007	Orthopaedic conditions	-	FALSE	TRUE	No		no
Google Scholar (1)	GS199	Nogueira	2011	Faculdade de Saúde Pública	-	FALSE	TRUE	No	CV	no
Google Scholar (1)	GS200	van Wijk	2015	Open-ended tasks and time discipline	-	FALSE	TRUE	No	No clubfoot	no
Google Scholar (1)	GS201	Bollman	2008	The 22nd Annual Meeting of Children's	-	FALSE	TRUE	No		no
Google Scholar (1)	GS202	Clifford	2005	The Iowa Orthopeadic Journal	-	FALSE	TRUE	No		no
Google Scholar (1)	GS203	Wirth	2007	EPOS 26th Annual Meeting	-	FALSE	TRUE	No		no
Google Scholar (1)	GS204	Kamath	2013	Non operative treatment of congenital	-	FALSE	TRUE	No	Review	no
Google Scholar (1)	GS205	Karmazyn	2011	Ultrasound of pediatric	-	FALSE	TRUE	No	No treatment	no
Google Scholar (1)	GS206	Hefti	2007	Diseases and injuries by site	-	FALSE	TRUE	No		no
Google Scholar (1)	GS207	Beard	2005	The effect of body weight support	-	FALSE	TRUE	No	Not related, same journal	no
Google Scholar (1)	GS208	DeJong	2005	Conditioning effects of partial	-	FALSE	TRUE	No	Not related, same journal	no
Google Scholar (1)	GS209	Dannemiller	2005	Partial weight bearing treadmill	-	FALSE	TRUE	No	Not related, same journal	no
Google Scholar (1)	GS210	Sanders	2005	Effect of an intensive physical	-	FALSE	TRUE	No	Not related, same journal	no
Google Scholar (1)	GS211	Begnoche	2005	Effect of an intensive physical	-	FALSE	TRUE	No	Not related, same journal	no
Google Scholar (1)	GS212	Siracusa	2005	Effectiveness of a biomechanical	-	FALSE	TRUE	No	Not related, same journal	no
Google Scholar (1)	GS213	Garner	2005	Reliability of a new single-rater	-	FALSE	TRUE	No	Not related, same journal	no
Google Scholar (1)	GS214	Casady	2005	The effect of hippotherapy	-	FALSE	TRUE	No	Not related, same journal	no
Google Scholar (1)	GS215	DaCosta	2005	The effects of a weighted vest	-	FALSE	TRUE	No	Not related, same journal	no
Google Scholar (1)	GS216	Kondratek	2005	Lumbar range of motion	-	FALSE	TRUE	No	Not related, same journal	no
Google Scholar (1)	GS217	Effgen	2005	National distribution of physical	-	FALSE	TRUE	No	Not related, same journal	no
Google Scholar (1)	GS218	Collins	2005	Case report: effects	-	FALSE	TRUE	No	Not related, same journal	no
Google Scholar (1)	GS219	Skura	2005	The effect of concentric	-	FALSE	TRUE	No	Not related, same journal	no
Google Scholar (1)	GS220	Byrne	2005	Early detection of cerebral	-	FALSE	TRUE	No	Not related, same journal	no
Google Scholar (1)	GS221	Lamb	2005	Factors tha influence standardized	-	FALSE	TRUE	No	Not related, same journal	no
Google Scholar (1)	GS222	Diffenbaugh	2005	The effects of therapeutic	-	FALSE	TRUE	No	Not related, same journal	no
Google Scholar (1)	GS223	Martin	2005	Characteristics of hypotonia	-	FALSE	TRUE	No	Not related, same journal	no
Google Scholar (1)	GS224	Walsh	2005	The effect of a recreational	-	FALSE	TRUE	No	Not related, same journal	no
Google Scholar (1)	GS225	Pawielski	2005	The effect of a neuromuscular	-	FALSE	TRUE	No	Not related, same journal	no
Google Scholar (1)	GS226	Zabel	2005	Effects of prolonged standing	-	FALSE	TRUE	No	Not related, same journal	no
Google Scholar (1)	GS227	Low	2005	Effects of the MOVE	-	FALSE	TRUE	No	Not related, same journal	no
Google Scholar (1)	GS228	Glanzman	2005	Nico positioning	-	FALSE	TRUE	No	Not related, same journal	no
Google Scholar (1)	GS229	Schaefer	2005	Effects of early weight-bearing	-	FALSE	TRUE	No	Not related, same journal	no
Google Scholar (1)	GS230	Arndt	2005	Neuro-developmental treatment	-	FALSE	TRUE	No	Not related, same journal	no
Google Scholar (1)	GS231	Fetters	2005	Cognitive, motor, and behavioral	-	FALSE	TRUE	No	Not related, same journal	no
Google Scholar (1)	GS232	Uria	2005	Factors effecting variations	-	FALSE	TRUE	No	Not related, same journal	no
Google Scholar (1)	GS233	Peterson	2005	Children achieve adult-like	-	FALSE	TRUE	No	Not related, same journal	no
Google Scholar (1)	GS234	Footer	2005	A comparison of the ability	-	FALSE	TRUE	No	Not related, same journal	no
Google Scholar (1)	GS235	Kott	2005	The performances of children	-	FALSE	TRUE	No	Not related, same journal	no
Google Scholar (1)	GS236	Moerchen	2005	Prader Willi Syndrome	-	FALSE	TRUE	No	Not related, same journal	no
Google Scholar (1)	GS237	Rine	2005	The effect of vestibibular exercise	-	FALSE	TRUE	No	Not related, same journal	no
Google Scholar (1)	GS238	Pearson	2005	Utilization of physical	-	FALSE	TRUE	No	Not related, same journal	no
Google Scholar (1)	GS239	Reinthal	2005	The effect of systematically	-	FALSE	TRUE	No	Not related, same journal	no
Google Scholar (1)	GS240	Stuberg	2005	Reliability of hamstring	-	FALSE	TRUE	No	Not related, same journal	no
Google Scholar (1)	GS241	Levine	2005	Effects of wrist bracing	-	FALSE	TRUE	No	Not related, same journal	no
Google Scholar (1)	GS242	Corio	2005	The effect of oral and intrathecal	-	FALSE	TRUE	No	Not related, same journal	no
Google Scholar (1)	GS243	Dietrich	2005	Correspondence of classification	-	FALSE	TRUE	No	Not related, same journal	no
Google Scholar (1)	GS244	Dilenno	2005	Biodex assessment of muscle	-	FALSE	TRUE	No	Not related, same journal	no
Google Scholar (1)	GS245	Giordano	2005	A treatment approach to	-	FALSE	TRUE	No	Not related, same journal	no
Google Scholar (1)	GS246	Krasinski	2005	Concurrent validity of the	-	FALSE	TRUE	No	Not related, same journal	no
Google Scholar (1)	GS247	Byrne	2005	Early detection of cerebral	-	FALSE	TRUE	No	Not related, same journal	no
Google Scholar (1)	GS248	Rine	2005	The relationship between reading	-	FALSE	TRUE	No	Not related, same journal	no
Google Scholar (1)	GS249	Ross	2005	The effectiveness of a physical	-	FALSE	TRUE	No	Not related, same journal	no
Google Scholar (1)	GS250	Flom-Meland	2005	The quality of life	-	FALSE	TRUE	No	Not related, same journal	no
Google Scholar (1)	GS251	Tieman	2005	Changes over time in capability	-	FALSE	TRUE	No	Not related, same journal	no
Google Scholar (1)	GS252	Valvano	2005	Activity-focused physical	-	FALSE	TRUE	No	Not related, same journal	no
Google Scholar (1)	GS253	Palisano	2005	Stability of the gross motor	-	FALSE	TRUE	No	Not related, same journal	no
Google Scholar (1)	GS254	Lunnen	2005	Outcomes of home-based	-	FALSE	TRUE	No	Not related, same journal	no
Google Scholar (1)	GS255	Matey	2005	The Pelvic molded seat	-	FALSE	TRUE	No	Not related, same journal	no
Google Scholar (1)	GS256	Bruening	2005	Rehabilitation in an immuno	-	FALSE	TRUE	No	Not related, same journal	no
Google Scholar (1)	GS257	Svien	2005	Differences between the original	-	FALSE	TRUE	No	Not related, same journal	no
Google Scholar (1)	GS258	Kaminker	2005	Decision making for	-	FALSE	TRUE	No	Not related, same journal	no
Google Scholar (1)	GS259	Fenlason	2005	Relationship of limb stiffness	-	FALSE	TRUE	No	Not related, same journal	no
Google Scholar (1)	GS260	Gagnaire	2005	Growth related factors	-	FALSE	TRUE	No	Not related, same journal	no
Google Scholar (1)	GS261	Frankenbush	2005	Muscle extensibility and toe-walking	-	FALSE	TRUE	No	Not related, same journal	no
Google Scholar (1)	GS262	Thillet-bice	2005	Inter- and Intrarater reliability	-	FALSE	TRUE	No	Not related, same journal	no
Google Scholar (1)	GS263	Harbourne	2005	A Longitudinal examinattion	-	FALSE	TRUE	No	Not related, same journal	no
Google Scholar (1)	GS264	Siebert	2005	Comparison of Three methods	-	FALSE	TRUE	No	Not related, same journal	no
Google Scholar (1)	GS265	Pierce	2005	The tole of reflex activity	-	FALSE	TRUE	No	Not related, same journal	no
Google Scholar (1)	GS266	Wiggin	2005	Quadricep and hamstring peak	-	FALSE	TRUE	No	Not related, same journal	no
Google Scholar (1)	GS267	DiSanto	2005	Physical Therapists'	-	FALSE	TRUE	No	Not related, same journal	no
Google Scholar (1)	GS268	Oriel	2005	Perceived barriers to school	-	FALSE	TRUE	No	Not related, same journal	no
Google Scholar (1)	GS269	Oladehin	2005	A comparison of needs expressed	-	FALSE	TRUE	No	Not related, same journal	no
Google Scholar (1)	GS270	Stuberg	2005	Effects of manual stretching on	-	FALSE	TRUE	No	Not related, same journal	no
Google Scholar (1)	GS271	Macfarlane	2005	Isometric strength reference	-	FALSE	TRUE	No	Not related, same journal	no
Google Scholar (1)	GS272	Connolly	2005	Concurrent validity of the	-	FALSE	TRUE	No	Not related, same journal	no
Google Scholar (1)	GS273	Graham	2009	Neural tube defects	-	FALSE	TRUE	No		no
Google Scholar (1)	GS274	Davies	2012	FRCS Trauma and Orthopaedics	-	FALSE	TRUE	No	Book	no
Google Scholar (1)	GS275	Alkema	2012	Metoder för att bibehålla och	-	FALSE	TRUE	No	Swedish book	no
Google Scholar (1)	GS276	Ainslie	2012	The Concise Guide to	-	FALSE	TRUE	No	Book	no
Google Scholar (1)	GS277	Wilson	2005	Paediatric musculoskeletal	-	FALSE	TRUE	No	Book	no
Google Scholar (2)	GS278	Sharma	2016	Comparative Analysis of results	-	TRUE	TRUE	yes	1x/wk vs 2x/wk	yes
Google Scholar (2)	GS279	Rehman	2016	Management of Congenital	-	FALSE	TRUE	no	No change in interval	no
Google Scholar (2)	-	Shabtai	2015	Prolonged use of foot abduction	GS95	FALSE	FALSE	no	Duplicate!
Google Scholar (2)	-	Herzenberg	2015	Ankle Range of Motion After	GS81	FALSE	FALSE	no	Duplicate!
Google Scholar (2)	GS280	Sahu	2015	Management of idiopathic congenital	-	TRUE	TRUE	yes	7d vs 3d	yes
Google Scholar (2)	GS281	Matar	2016	Effectiveness of the Ponseti method	-	FALSE	TRUE	no	Non idiopathic	no	myelomenigocele
Google Scholar (2)	-	Goldstein	2015	Predicting the Need for Surgical	GS111	FALSE	FALSE	no	Duplicate!
Google Scholar (2)	-	Hussain	2015	Efficacy of Ponseti Method	GS76	FALSE	FALSE	no	Duplicate!
Google Scholar (2)	GS282	Dragoni	2016	Ponseti Treatment of Rigid	-	FALSE	TRUE	no	Older kids…	no	residual
Google Scholar (2)	-	Faizan	2015	Management of idiopathic clubfoot	GS107	FALSE	FALSE	no	Duplicate!
Google Scholar (2)	-	Jauregui	2015	Ankle Range of Motion After	GS106	FALSE	FALSE	no	Duplicate!
Google Scholar (2)	-	Hallaj-Moghadam	2015	Clinical outcome of posteromedial	GS64	FALSE	FALSE	no	Duplicate!
Google Scholar (2)	GS283	El Batti	2016	Initial treatment of congenital idiopathic	-	FALSE	TRUE	no	Ponseti vs French	no
Google Scholar (2)	-	O'Halloran	2015	Can radiographs predict	GS69	FALSE	FALSE	no	Duplicate!
Google Scholar (2)	GS284	Aydin	2015	Treatment of clubfoot with	-	FALSE	TRUE	no	No change in interval	no	material
Google Scholar (2)	GS285	Suresh	2015	Incidence of Congenital	-	FALSE	TRUE	no	No change in interval	no
Google Scholar (2)	-	Gupta	2015	Redevelop of Achilles Tendon After	GS109	FALSE	FALSE	no	Duplicate!
Google Scholar (2)	GS286	Agarwal	2015	Nail changes in casted and braced	-	FALSE	TRUE	no	No change in interval	no
Google Scholar (2)	GS287	Jaqueto	2016	Functional and clinical results	-	FALSE	TRUE	no	No change in interval	no
Google Scholar (2)	GS288	Gintautiene	2016	Comparison of the Ponseti method	-	FALSE	TRUE	no	Surgery	no	surgery vs Ponseti
Google Scholar (2)	GS289	Rajpoot	2016	Percutaneous Triple Release	-	FALSE	TRUE	no	No change in interval	no
Google Scholar (2)	GS290	Azarpira	2016	Factors associated with recurrence	-	FALSE	TRUE	no	Predicting relapse	no	relapse
Google Scholar (2)	GS291	Kumar	2016	Management of idiopathic clubfoot	-	FALSE	TRUE	no	No change in interval	no
Google Scholar (2)	-	Yildirim	2015	Does the Ponseti technique	GS115	FALSE	FALSE	no	Duplicate!
Google Scholar (2)	-	Elgohary	2015	Traditional and accelerated Ponseti	GS105	FALSE	FALSE	no	Duplicate!
Google Scholar (2)	-	Chandrakanth	2015	Tarsal Bone Dysplasia	GS100	FALSE	FALSE	no	Duplicate!
Google Scholar (2)	-	Sayit	2015	Clinical Experiences and Midterm	GS80	FALSE	FALSE	no	Duplicate!
Google Scholar (2)	-	Sharma	2015	Analysis of the effectiveness	GS140	FALSE	FALSE	no	Duplicate!
Google Scholar (2)	-	Derzsi	2015	Kite versus Ponseti Method	GS125	FALSE	FALSE	no	Duplicate!
Google Scholar (2)	GS292	Boakye	2016	Treatment Outcome of Ponseti method	-	FALSE	TRUE	no	No change in interval	no
Google Scholar (2)	-	van Wijck	2015	Feasibility and barriers	GS141	FALSE	FALSE	no	Duplicate!
Google Scholar (2)	GS293	Abdullah	2015	Treatment of persistent forefoot	-	FALSE	TRUE	no	No change in interval	no
Google Scholar (2)	GS294	Nogueira	2015	Nikolay Rumyantsev	-	FALSE	TRUE	no	No change in interval	no
Google Scholar (2)	GS295	Pavone	2015	Effectiveness of Ponseti Method for the treatment of congenital talipes equinovarus: personal experience	-	FALSE	TRUE	no	No change in interval	no
Google Scholar (2)	-	Jawadi	2015	Factors Predicting brace noncompliance	GS142	FALSE	FALSE	no	Duplicate!
Google Scholar (2)	GS296	Newaz	2016	Outcome of management	-	FALSE	TRUE	no	No change in interval	no
Google Scholar (2)	GS297	Agarwal	2016	The Dynamicity of Steenbeek Foot	-	FALSE	TRUE	no	effectiveness of the brace	no
Google Scholar (2)	-	Kowalczyk	2015	Treatment of Foot Deformities	GS157	FALSE	FALSE	no	Duplicate!
Google Scholar (2)	GS298	Chanu	2016	Manipulation and orthosis	-	FALSE	TRUE	no	No change in interval	no
Google Scholar (2)	GS299	Horn	2016	The effect of a change in plastering	-	FALSE	TRUE	no	No change in interval	no
Google Scholar (2)	-	El-Sherbini	2015	Midterm Follow-up	GS181	FALSE	FALSE	no	Duplicate!
Google Scholar (2)	GS300	Doorn	2016	A Design for a new clubfoot	-	FALSE	TRUE	no	No experiment	no
Google Scholar (2)	-	Brunner	2015	Flatfoot Indians	GS189	FALSE	FALSE	no	Duplicate!
Google Scholar (2)	-	van Wijk	2015	Open-ended tasks and time	GS200	FALSE	FALSE	no	Duplicate!
Google Scholar (3)	-	Sharma	2016	Comparative Analysis of results between Conventional and Accelerated	GS278	FALSE	FALSE	no	Duplicate!
Google Scholar (3)	GS301	Kulambi	2017	Treatment of idiopathic clubfoot by Ponseti method: a prospective	-	FALSE	TRUE	no	No change in interval	no
Google Scholar (3)	GS302	Anshuman	2016	Correlation of Pirani score and Foot bimalleolar angle in the treatment	-	FALSE	TRUE	no	Diagnosing	no
Google Scholar (3)	-	Rehman	2016	Management of CTEV by the Ponseti method	GS279	FALSE	FALSE	no	Duplicate!
Google Scholar (3)	GS303	Matar	2017	Treatment of complex idiopathic clubfoot using the modified Ponseti method: up to 11 years follow-up	-	FALSE	TRUE	no	Non idiopathic	no	complex clubfeet
Google Scholar (3)	-	Jauregui	2017	Ankle range of motion after posterior subtalar and ankle capsulotomy for	GS106	FALSE	FALSE	no	Duplicate!
Google Scholar (3)	GS304	Adegbehingbe	2017	Ponseti method treatment of neglected idiopathic clubfoot:	-	FALSE	TRUE	no	neglected clubfoot	no
Google Scholar (3)	GS305	Abdi	2017	Effect of a modified dynamic accordion hinge Denis Browne brace on the	-	FALSE	TRUE	no	Bracing period	no	brace modification
Google Scholar (3)	GS306	Dobbs	2017	Design and descriptive data of the randomized clubfoot foot abduction	-	FALSE	TRUE	no	Bracing period	no	brace modification
Google Scholar (3)	GS307	Ganesan	2017	Ponseti method in the management of clubfoot under 2 years of	-	FALSE	TRUE	no	Review	no	review
Google Scholar (3)	GS308	Khan	2017	Significance Of Pirani Score at Bracing-Implications for Recognizing	-	FALSE	TRUE	no	Diagnosing / Bracing period	no
Google Scholar (3)	-	Matar	2017	Effectiveness of the Ponseti method for treating clubfoot associated with	GS281	FALSE	FALSE	no	Duplicate!
Google Scholar (3)	-	Miller	2016	Does strict adherence to the ponseti method improve isolated clubfoot	GS92	FALSE	FALSE	no	Duplicate!
Google Scholar (3)	GS309	Ibraheem	2017	Evaluation of an accelerated Ponseti protocol for the treatment of	-	TRUE	TRUE	yes		yes	control group?
Google Scholar (3)	-	Dragoni	2016	Ponseti Treatment of Rigid Residual Deformity in Congenital Clubfoot After Walking Age	GS282	FALSE	FALSE	no	Duplicate!
Google Scholar (3)	GS310	Sakale	2017	Treatment of idiopathic clubfoot by ponseti method	-	FALSE	TRUE	no	No change in interval	no
Google Scholar (3)	-	El Batti	2016	Initial treatment of congenital idiopathic clubfoot: Prognostic factors	GS283	FALSE	FALSE	no	Duplicate!
Google Scholar (3)	GS311	Rijal	2017	Transfer of technology regarding correction of CTEV by ponseti method	-	FALSE	TRUE	no	Organisational	no	teaching
Google Scholar (3)	-	Azarpira	2016	Factors associated with recurrence of clubfoot treated by the	GS290	FALSE	FALSE	no	Duplicate!
Google Scholar (3)	GS312	Zionts	2016	Does Clubfoot Treatment Need to Begin As Soon As Possible?	-	FALSE	TRUE	no	About age of kids	no	timing start
Google Scholar (3)	GS313	Shah	2017	Ponseti technique for management of congenital idiopathic club foot	-	FALSE	TRUE	no	No change in interval	no
Google Scholar (3)	GS314	Hossain	2017	Evidence-Based Treatment for Clubfoot	-	FALSE	TRUE	no	Review on clubfoot science	no	review
Google Scholar (3)	GS315	Mishima	2017	Early radiographic risk factors for rigid relapse in idiopathic clubfoot treated with	-	FALSE	TRUE	no	Predicting relapse	no
Google Scholar (3)	-	Agarwal	2016	Nail changes in casted and braced clubfoot: A preliminary study	GS286	FALSE	FALSE	no	Duplicate!
Google Scholar (3)	GS316	Baghdadi	2017	Ponseti Casting Method in Idiopathic Congenital Clubfoot and Its	-	FALSE	TRUE	no	Radiographic study	no	weekly casting
Google Scholar (3)	GS317	Munajat	2017	Deficient dorsalis pedis flow in severe idiopathic clubfeet. Does Ponseti casting	-	FALSE	TRUE	no	About arterial deficiency	no
Google Scholar (3)	GS318	Thatikonda	2017	Steenbeek foot abduction brace for clubfoot: Cost-effective but is it effective? A	-	FALSE	TRUE	no	Bracing period	no
Google Scholar (3)	-	Gintautiene	2016	Comparison of the Ponseti method versus early TATT	GS288	FALSE	FALSE	no	Duplicate!
Google Scholar (3)	GS319	Jain	2017	Interobserver variability in Pirani clubfoot severity scoring system between the orthopedic surgeons	-	FALSE	TRUE	no	Diagnosing	no
Google Scholar (3)	GS320	Nogueira	2017	Mathew Varghese and Santosh George b	-	FALSE	TRUE	no	Not relevant	no
Google Scholar (3)	GS321	Gunalan	2016	Pattern of Presentation and Outcome of Short-term Treatment for Idiopathic Clubfoot/CTEV with Ponseti Method	-	FALSE	TRUE	no	Incidence	no
Google Scholar (3)	-	Chandrakanth	2016	Tarsal Bone Dysplasia in Clubfoot as Measured by Ultrasonography	GS100	FALSE	FALSE	no	Duplicate!
Google Scholar (3)	GS322	Balasankar	2016	Current conservative management and classification of club foot	-	FALSE	TRUE	no	Review	no	review
Google Scholar (3)	-	Jaqueto	2016	Functional and clinical results achieved in congenital clubfoot	GS287	FALSE	FALSE	no	Duplicate!
Google Scholar (3)	GS323	Eamsobhana	2017	Evertor muscle activity as a predictor for recurrence in idiopathic clubfoot	-	FALSE	TRUE	no	Predicting relapse	no
Google Scholar (3)	-	Kumar	2016	Management of idiopathic clubfoot by Ponseti's method	GS291	FALSE	FALSE	no	Duplicate!
Google Scholar (3)	GS324	Borgohain	2016	Operative result of resistant CTEV	-	FALSE	TRUE	no	Surgery	no
Google Scholar (3)	GS325	Giesberts	2017	Quantifying the Ponseti method	-	FALSE	TRUE	no	No patients	no
Google Scholar (3)	-	Abdullah	2016	Treatment of persistent forefoot adduction during ponseti method in	GS293	FALSE	FALSE	no	Duplicate!
Google Scholar (3)	-	Boakye	2016	Treatment outcome of Ponseti method in the management of clubfoot at Komfo	GS292	FALSE	FALSE	no	Duplicate!
Google Scholar (3)	GS326	Alkar	2017	Long-term results after extensive soft tissue release in very severe	-	FALSE	TRUE	no	Surgery	no
Google Scholar (3)	-	Sheshadrinath	2016	Effectiveness of Ponseti's Method in Conservative Management of	GS295	FALSE	FALSE	no	Duplicate!
Google Scholar (3)	GS327	Agarwal	2017	Functional outcome of tendoachilles following Ponseti's tenotomy for	-	FALSE	TRUE	no	Tenotomy / Older kids…	no
Google Scholar (3)	-	Newaz	2016	Outcome of management of congenital idiopathic clubfoot by ponseti technique	GS296	FALSE	FALSE	no	Duplicate!
Google Scholar (3)	GS328	He	2017	Comparison of different conservative treatments for idiopathic clubfoot: Ponseti's versus non-Ponseti's methods	-	FALSE	TRUE	no	Meta-analysis	no
Google Scholar (3)	GS329	Gore	2016	New emerging Gore Matrix: Basis of stitchless spine surgery under local anesthesia p	-	FALSE	TRUE	no	Not related	no
Google Scholar (3)	-	Agarwal	2016	The Dynamicity of Steenbeek Foot Abduction Brace for Clubfoot	GS297	FALSE	FALSE	no	Duplicate!
Google Scholar (3)	GS330	Agarwal	2016	The foot abduction characteristics following Steenbeek foot abduction brace	-	FALSE	TRUE	no	Bracing period	no
Google Scholar (3)	GS331	Abebrese	2016	Occurrences of Idiopathic Congenital Talipes Equinovarus at the Komfo	-	FALSE	TRUE	no	Incidence	no
Google Scholar (3)	GS332	McClure	2017	Mobius Syndrome: A 35-Year Single Institution Experience	-	FALSE	TRUE	no	Non idiopathic	no
Google Scholar (3)	-	Chanu	2016	Manipulation and orthosis in the management of congenital talipes equinovarus	GS298	FALSE	FALSE	no	Duplicate!
Google Scholar (3)	-	Horn	2016	The effect of a change in plastering technique on the rate of Major Surgery in Congenital Talipes Equinovarus (CTEV)	GS299	FALSE	FALSE	no	Duplicate!
Google Scholar (3)	GS333	Brandão	2016	Avaliação Radiográfica de Pacientes Submetidos a Tratamento do Pé Torto	-	FALSE	TRUE	no	Radiographic study	no
Google Scholar (3)	GS334	Doorn	2016	A design for a new clubfoot treatment, the parents view	-	FALSE	TRUE	no	No patients	no
Google Scholar (3)	GS335	Foltz	2017	Essential Orthopedics for Global Surgery	-	FALSE	TRUE	no	Book	no	book
Google Scholar (3)	-	van Wijk	2016	Open-ended tasks and time discipline	GS200	FALSE	FALSE	no	Duplicate!
Google Scholar (3)	GS336	Kakwani	2016	Foot and ankle clinical cases	-	FALSE	TRUE	no	Book	no	book
Google Scholar (3)	GS337	Chauhan	2017	Early results of clubfoot management by ponseti method		FALSE	TRUE	no	No change in interval	no
						FALSE	TRUE
Scopus (1)	-	Shabtai	2015	Prolonged use of foot abduction	GS95	FALSE	TRUE	No	Duplicate!	No
Scopus (1)	-	Elgohary	2015	Traditional and accelerated Ponseti	GS105	FALSE	TRUE	No	Duplicate!	No
Scopus (1)	-	Faizan	2015	Management of Idiopathic Clubfoot	GS107	FALSE	TRUE	No	Duplicate!	No
Scopus (1)	S1	Sugandhavesa	2015	Results of shortened program of Ponseti	-	TRUE	TRUE	Yes		yes
Scopus (1)	S2	Adachi	2015	Conservative treatment of severe clubfoot	-	FALSE	TRUE	No	Posttreatment	no
Scopus (1)	-	Awang	2014	Influence of age, weight	GS50	FALSE	TRUE	No	Duplicate!	No
Scopus (1)	S3	Pahore	2014	Outcome of early management of club	-	FALSE	FALSE	Yes		no
Scopus (1)	-	Hussain	2014	Cost-Effectiveness of Ponseti	GS96	FALSE	TRUE	No	Duplicate!	No
Scopus (1)	S4	Qureshi	2013	Evaluation of Ponseti Method for	-	FALSE	TRUE	No	Older kids…	no
Scopus (1)	-	Funk	2012	Comparison of treatment results	GS58	FALSE	TRUE	No	Duplicate!	No
Scopus (1)	S5	Soomro	2012	Early response of the Ponseti Method	-	FALSE	FALSE	Yes		no
Scopus (1)	S6	Khan	2012	Early results of ponseti technique for	-	FALSE	FALSE	Yes		no
Scopus (1)	-	Ramírez	2011	Orthosis noncompliance	GS14	FALSE	TRUE	No	Duplicate!	No
Scopus (1)	S7	Makhdoom	2011	Clubfoot treatment by Ponseti method	-	FALSE	FALSE	Yes		no	1 group
Scopus (1)	S8	Harnett	2011	An accelerated Ponseti versus the standard	-	TRUE	TRUE	Yes		yes
Scopus (1)	-	Gelfer	2010	The effect of neuromuscular	GS122	FALSE	TRUE	No	Duplicate!	No
Scopus (1)	-	Solanki	2010	Effectiveness of modified	GS70	FALSE	TRUE	No	Duplicate!	No
Scopus (1)	-	Halanski	2010	Ponseti method compared	GS8	FALSE	TRUE	No	Duplicate!	No
Scopus (1)	-	Gerlach	2009	Early results of the Ponseti	GS9	FALSE	TRUE	no	Duplicate!	No
Scopus (1)	-	Janicki	2009	Comparison of surgeon	GS11	FALSE	TRUE	No	Duplicate!	No
Scopus (1)	S9	Brewster	2008	Ponseti casting: A new soft option	-	FALSE	TRUE	No	Below-knee soft cast	no	cast length
Scopus (1)	-	Gupta	2008	Evaluation of the utility	GS2	FALSE	TRUE	No	Duplicate!	No
Scopus (1)	-	Chen	2007	A new dynamic foot abduction	GS29	FALSE	TRUE	No	Duplicate!	No
Scopus (1)	S10	Lourenço	2007	Correction of neglected idiopathic	-	FALSE	FALSE	Yes		no	older kids
Scopus (1)	S11	Charles	2006	Frühfunktionelle behandlung des angeborenes	-	FALSE	TRUE	No	No Ponseti method	no
Scopus (1)	S12	Suda	2006	Frühe ergebnisse der Ponseti-methode	-	FALSE	FALSE	Yes		no	Radler ipv Suda?
Scopus (1)	-	Alvarez	2005	Treatment of idiopathic clubfoot	GS34	FALSE	TRUE	No	Duplicate!	No	botox/dubbel
Scopus (2)	-	Abdullah	2016	Treatment of persistent forefoot	GS293	FALSE	TRUE	no	Duplicate!	No
Scopus (2)	-	Chandrakanth	2016	Tarsal Bone Dysplasia	GS100	FALSE	TRUE	no	Duplicate!	No
Scopus (2)	-	Goldstein	2015	Predicting the Need for Surgical	GS111	FALSE	TRUE	no	Duplicate!	No
Scopus (2)	-	Faizan	2015	Management of idiopathic clubfoot	GS107	FALSE	TRUE	no	Duplicate!	No
Scopus (2)	-	Elgohary	2015	Traditional and accelerated Ponseti	GS105	FALSE	TRUE	no	Duplicate!	No
Scopus (3)	-	Matar	2017	Effectiveness of the Ponseti method for treating clubfoot associated with myelomeningocele	GS281	FALSE	TRUE	no	Duplicate!	No
Scopus (3)	S13	Dinesh	2017	Steenbeek foot abduction brace for clubfoot: Cost-effective but is it effective	-	FALSE	TRUE	no	Bracing period	no
Scopus (3)	-	Jauregui	2017	Ankle range of motion after posterior subtalar and ankle capsulotomy for	GS106	FALSE	TRUE	no	Duplicate!	No
Scopus (3)	-	El Batti	2016	Initial treatment of congenital idiopathic clubfoot: Prognostic factors	GS283	FALSE	TRUE	no	Duplicate!	No
Scopus (3)	-	Abdullah	2016	Treatment of persistent forefoot adduction during ponseti method in treatment	GS293	FALSE	TRUE	no	Duplicate!	No
Scopus (3)	-	Chandrakanth	2016	Tarsal bone dysplasia in clubfoot as measured by ultrasonography	GS100	FALSE	TRUE	no	Duplicate!	No
							TRUE
PubMed (1)	-	Jauregui	2015	Ankle Range of Motion After	GS106	FALSE	TRUE	No	Duplicate!	No	no Ponseti
PubMed (1)	-	Bhatti	2014	The role and ability of orthopaedic	GS99	FALSE	TRUE	No	Duplicate!	No
PubMed (1)	-	Pulak	2012	Treatment of idiopathic clubfoot	GS18	FALSE	TRUE	No	Duplicate!	No	duplicate
PubMed (1)	-	Ramírez	2011	Orthosis noncompliance	GS14	FALSE	TRUE	No	Duplicate!	No	cast treatment duration
PubMed (1)	-	Solanki	2010	Effectiveness of modified	GS70	FALSE	TRUE	No	Duplicate!	No
PubMed (1)	-	Gupta	2008	Evaluation of the utility	GS2	FALSE	TRUE	No	Duplicate!	No
							TRUE
Webofknowledge (1)	-	Faizan	2015	Management of Idiopathic Clubfoot	GS107	FALSE	TRUE	No	Duplicate!	No
Webofknowledge (1)	-	Funk	2012	Comparison of treatment results	GS58	FALSE	TRUE	No	Duplicate!	No
Webofknowledge (1)	-	Ramírez	2011	Orthosis noncompliance	GS14	FALSE	TRUE	No	Duplicate!	No
Webofknowledge (1)	-	Halanski	2010	Ponseti method compared	GS8	FALSE	TRUE	No	Duplicate!	No
Webofknowledge (1)	-	Gerlach	2009	Early results of the Ponseti	GS9	FALSE	TRUE	No	Duplicate!	No
Webofknowledge (1)	-	Gupta	2008	Evaluation of the utility	GS2	FALSE	TRUE	No	Duplicate!	No
Webofknowledge (2)	-	Jauregui	2017	Ankle range of motion after posterior subtalar and ankle capsulotomy for	GS106	FALSE	TRUE	No	Duplicate!	No
Webofknowledge (2)	-	Matar	2017	Effectiveness of the Ponseti method for treating clubfoot associated with myelomeningocele: 3-9 years follow-up	GS281	FALSE	TRUE	No	Duplicate!	No
Webofknowledge (2)	-	El Batti	2016	Initial treatment of congenital idiopathic clubfoot: Prognostic factors	GS283	FALSE	TRUE	No	Duplicate!	No
Webofknowledge (2)	-	Chandrakanth	2016	Tarsal Bone Dysplasia in Clubfoot as Measured by Ultrasonography:	GS100	FALSE	TRUE	No	Duplicate!	No
Webofknowledge (2)	-	Abdullah	2016	Treatment of persistent forefoot adduction during ponseti method	GS293	FALSE	TRUE	No	Duplicate!	No
							TRUE
Unknown	U1	Boehm	2008	Early results of the Ponseti	-	FALSE	TRUE	No	Biased group (complex feet)	no	complex clubfeet
Unknown	U2	Ponseti	2006	Treatment of the complex	-	FALSE	TRUE	No	Biased group (complex feet)	no
Unknown	U3	Chu	2010	Clubfoot classification	-	TRUE	TRUE	Yes		yes
Unknown	U4	El-Hawary	2008	Gait analysis of children	-	FALSE	TRUE	No	Posttreatment	no
Unknown	U5	Bouchoucha	2008	Early results of the Ponseti	-	FALSE	FALSE	Yes		no	brace
Unknown	U6	Shack	2006	Early results of a physiotherapist-delivered	-	FALSE	FALSE	Yes		no	PT
Unknown	U7	Tindall	2005	Results of manipulation of	-	FALSE	FALSE	Yes		no
Unknown	U8	Hegazy	2009	Results of treatment of	-	FALSE	FALSE	Yes	Older kids…	no	2e casting period
Unknown	U9	Morcuende	2006	Congenital idiopathic	-	FALSE	FALSE	Yes		no	review? (pediatric ann)
Unknown	U10	Willis	2009	What proportion of patients	-	TRUE	TRUE	Yes		yes
Unknown	U11	Chen	2010	Correction of clubfoot	-	FALSE	FALSE	Yes		no	case report Weber type 1
Unknown	U12	Dobbs	2009	Update on clubfoot	-	FALSE	TRUE	No	Review	no	review
Unknown	U13	Moroney	2012	A single-center prospective	-	FALSE	TRUE	No	Non idiopathic	no	non idiopathic
Unknown	U14	Janicki	2011	A comparison of ankle foot	-	FALSE	TRUE	No	After casting	no	orthoses
Unknown	U15	Richards	2007	Magnetic resonance imaging	-	FALSE	TRUE	No	No treatment	no
Unknown	U16	Agrawal	2005	Treatment of congenital	-	TRUE	FALSE	Yes			??
Unknown	U17	Church	2012	A comprehensive outcome	-	FALSE	TRUE	No	After casting	no	focus on long-term follow-up
Unknown	U18	Richards	2005	Nonoperative clubfoot treatment	-	FALSE	TRUE	No	French method	no	no Ponseti
Unknown	U19	Hussain	2007	The role of the Pirani scoring	-	FALSE	TRUE	No	Conversation	no	comment
Unknown	U20	Silvani	2006	The Ponseti technique	-	FALSE	TRUE	No	Review	no
Unknown	U21	Dogan	2008	Mini-open technique for	-	FALSE	TRUE	No	Surgery	no
Unknown	U22	Cummings	2009	The effectiveness of Botulinum A	-	FALSE	TRUE	No	Botox	no	botox
Unknown	U23	Andriesse	2008	Comparison of serial casting	-	TRUE	TRUE	Yes		yes
Unknown	U24	Sinclair	2009	Pedobarographic analysis	-	FALSE	TRUE	No	Posttreatment	no	drukmeting
Unknown	U25	Gelfer	2009	Intraobserver reliability	-	FALSE	TRUE	No		no	reliability
Unknown	U26	Singh	2011	Management of club foot by Ponseti technique - our experience	-	TRUE	TRUE	Yes		yes
Unknown	U27	Sarrafan	2012	Short term outcome of	-	TRUE	TRUE	Yes		yes
Unknown	U28	Cohen	2012	Creep evaluation of (orthotic)	-	FALSE	TRUE	No	No treatment	no
Unknown	U29	Lara	2013	Treatment of idiopathic	-	TRUE	TRUE	Yes		yes	2 groups
Unknown	U30	Sharma	2013	The posterior to anterior	-	FALSE	TRUE	No	Achillestenotomy	no
Unknown	U31	Derzsi	2013	Congenital clubfoot in children	-	FALSE	FALSE	Yes	Older kids…	no	older children
Unknown	U32	Ippolito	2012	An MRI volumetric study	-	FALSE	TRUE	No	Posttreatment	no	MRI
Unknown	U33	Gilani	2014	Comparison of Accelerated vs Standard	-	TRUE	TRUE	Yes	RCT	yes
Unknown	U34	Morcuende	2005	Results of an accelerated Ponseti protocol	-	TRUE	TRUE	Yes	RCT	yes
Unknown	U35	Alves	2009	Ponseti Method Does Age at the beginning	-	FALSE	FALSE	Yes		no	timing start
Unknown	U36	Terrazas-Lafargue	2007	Effect of Cast Removal	-	TRUE	TRUE	Yes		yes
Unknown	U37	Mohan	2014	Modified Ponseti technique for the	-	FALSE	FALSE	Yes		no	neonates
Unknown	U38	Narasimhan	2011	Modified Ponseti technique of management	-	TRUE	TRUE	Yes		yes
Unknown	U39	Mageshwaran	2016	Evaluation of Outcome of Correction of Clubfoot by Conventional Ponseti and Accelerated Ponseti	-	TRUE	TRUE	Yes		yes

## Sheet: Eligibility
Code	Author	Year	Title	full text	Virgin	Comment - Virgin	Idiopathic	Comment - Idiopathic	Age < 6m	Comment - Age	Duration	Control group?	Comment	Include
GS3	Abdelgawad	2007	Treatment of idiopathic	yes	unknown		yes	idiopathic	yes	mean 8,6wk (0,5 - 74wk)	no	no	Last cast is left 3 wk, independent of tenotomy	no
GS23	Adegbehingbe	2010	Ponseti clubfoot management	yes	no		no	7,3% syndromic	no	28% < 6m	no	no		no
GS87	Adewole	2014	Early Experience with Ponseti	yes	unknown		yes	syndromic were excluded	yes	70,8% < 6m	no	no	reluctant to perform tenotomy on a standard basis	no
GS37	Agarwal	2014	Does initial Pirani score and	yes	yes		yes		yes	< 6m	no	no	Children that did not require tenotomy were also exluded…	no
U16	Agrawal	2005	Treatment of congenital	yes	yes	None of these patients had received any surgical treatment before referral.	yes	All patients with secondary congenital talipes equino varus were excluded from this study	unknown	average 3m (range 1d - 22m). All < 2yrs	no	no		no
U35	Alves	2009	Ponseti Method: Does Age at the	yes	no	16% casting	yes		yes	< 6m	no	no	Interval not constant (5 / 7)	no
U23	Andriesse	2008	Comparison of serial casting	yes	no		yes		yes	< 8d	no	no	Interval not constant, surgery…	no
GS19	Avilucea	2009	Effect of cultural factors	no								no		no
GS50	Awang	2014	Influence of age, weight	yes	yes	untreated	yes		yes	7 - 120d	no	no		no
GS104	Baindurashvili	2012	Soft-tissue complications during	yes	unknown		unknown		unknown	7d - 1 year	no	no	Nothing about casts or duration	no
GS49	Bhaskar	2006	Results of treatment of clubfoot	yes	unknown		unknown	diagnosis of foot deformity; postural clubfeet excluded	yes	2 - 180 days	no	no	Nothing about casts or duration + afwijkende methode	no
GS99	Bhatti	2014	The role and ability of orthopaedic	yes	no	44,25% had previous treatment	yes		no	25,8±32,88 wks		no		no
GS6	Bor	2006	Ponseti management	no	no				unknown	Older Infants?		no		no
GS119	Bor	2008	The Ponseti treatment for clubfeet	no	unknown		yes		unknown		no	no		no
U5	Bouchoucha	2008	Early results of the Ponseti	yes	no	16% previous treatment (10x french, 2x other serial casting)	yes	positional, syndromic and neurologic clubfeet were excluded	yes	mean 58d (2d - 10m)	no	no	Not relevant	no
U10	Chen	2010	Correction of clubfoot	yes			no	Weber type I tibial hemimelia				no	Case study	no
U3	Chu	2010	Clubfoot classification	yes	yes	their clubfeet had not been treated earlier	yes	idiopathic	yes	< 60 d	no	no	Not relevant	no
CS54	Cosma	2007	Comparative results of the	yes	no	27,45% had previous conservative treatment	yes	no other congenital foot deformations	yes	90,2% < 6m	yes	no	27,45% had previous treatment, inconsequent 4±2 casts / 5 (1-7) casts	no
GS125	Derzsi	2015	Kite versus Ponseti Method	yes	yes	1st week	yes	no other associated malformations	yes	1st week	yes	no	Interval (e.g. weekly) is not mentioned, very long duration?	no
U31	Derzsi	2013	Congenital clubfoot in children	yes					no	> 1,5 yrs		no	Surgery!	no
GS97	Dunkley	2015	Mid-term results of a physiotherapist-led	yes	unknown	8,8% had some form of previous casting treatment, no tenotomy	yes	Idiopathic subgroup	yes	10d - 11m	no	no	Not relevant	no
GS1	Dyer	2006	The role of the Ponseti	yes	unknown		yes	Idiopathic	unknown		no	no	Nothing about prior treatment, age or success / failure	no
GS22	El-Adwar	2010	The role of ultrasound in	yes	yes	1 x strapping elsewhere	yes	1 x meningecolecele	yes	2 - 90d	no	no	Varying interval (7 - 10d), only 3 casts?!	no
GS93	El-Banna	2012	Evaluation of Ponseti Technique	yes	no	All patients had been treated previously for club feet (casting + 2x PMR)	yes	No other congenital anomalies were present	no	12 - 31m	no	no		no
GS88	Elgazzar	2014	Ponseti management of clubfoot	yes	unknown		yes	Patients with arthrogryposis, other congenital anomalies, or neuromuscular clubfeet were excluded from the study	no	11 - 26m	yes	no	Varying interval (6 - 10d)	no
GS105	Elgohary	2015	Traditional and accelerated Ponseti	yes	yes	11,8% vs 15,6% had previous manipulation (excl surgery / tentomy)	yes	idiopathic	yes	1-23 wks vs 2-26 wks	yes	yes		yes
GS45	Ferreira	2011	Comparison of hospital costs	yes	unknown		unknown		yes	28 - 106d	yes	no	missing data	no
GS58	Funk	2012	Comparison of treatment	yes	unknown	probably	yes	seperate group	yes	0 - 546d	yes	no		no
GS74	Gao	2014	Correlation of Pirani and Dimeglio	yes	unknown	probably	yes	associated neuromuscular disorders or related syndromes were excluded	yes	2 - 40d	no	no	Interval not mentioned	no
GS9	Gerlach	2009	Early results of the Ponseti	yes	yes	10% had prior treatment (1x casting, 1x tenotomy)	yes	1x complex	yes	2,7 - 7,6wk	no	no	Interval not mentioned	no
U33	Gilani	2014	Comparison of Accelerated	yes	no	including those treated conservatively before + previously operated patients were not included in trial	yes	Idiopathic	no	1d - 1,5y	no	yes		yes
GS111	Goldstein	2014	Predicting the Need for Surgical	yes	unknown		yes	underlying disorder were excluded	yes	36,6±51,1d	no	no	Interval not mentioned	no
GS73	Gopakumar	2014	Ponseti technique in the management	yes	unknown		yes	Syndromic, relapsed, neglected, resistant and recurrent cases were excluded	yes	>6m were exluded	yes	no	Not relevant	no
G32	Goriainov	2010	Does the Pirani score	yes	yes	excluded	yes	excluded	yes	excluded	no	no	number of casts not mentioned	no
GS2	Gupta	2008	Evaluation of the utility	yes	unknown		no	6% non-idiopathic	yes	2,6% >6m	yes	no		no
GS7	Haft	2007	Early clubfoot recurrence	yes								no		no
GS8	Halanski	2010	Ponseti method compared	yes								no		no
S8	Harnett	2011	An accelerated Ponseti versus the standard	yes	unknown		yes	idiopathic	yes	10 - 55d vs 7-48d	yes	yes		yes
U8	Hegazy	2009	Results of treatment of	yes	no	history of failed manipulations	yes	idiopathic	no	4 - 13m	no	no	Interval not mentioned	no
GS57	Hui	2014	Comparison of cast materials	yes								no		no
GS76	Hussain	2015	Efficacy of Ponseti Method	yes								no		no
GS96	Hussain	2014	Cost-Effectiveness of Ponseti	yes								no		no
GS309	Ibraheem	2017	Evaluation of an accelerated Ponseti protocol	yes	yes	prior treatment excluded	unknown		yes	34,4d vs 56,9d	yes	yes		yes
GS13	Íltar	2010	Treatment of clubfoot with	yes								no		no
GS55	Inam	2012	Compariton of Ponsiti Technique	yes								no		no
GS11	Janicki	2009	Comparison of surgeon	yes								no		no
GS78	Khan	2013	Outcome of Ponseti Technique	yes								no		no
GS85	Khan	2010	Idiopathic congenital clubfoot	yes	unknown		yes	Patient of clubfoot associated with other congenital deformities eg Spina bifi da, Arthrogryphosis multiplexa congenita, Cerebral palsy, Myelomeningocele were excluded from the study	yes	1 - 19wk	yes	no		no
S6	Khan	2012	Early results of ponseti technique for	no								no		no
U29	Lara	2013	Treatment of idiopathic	yes			yes	Patients with neurological, syndromic and teratogenic clubfoot and those whose clubfoot was associated with other malformations were excluded from this study.				no		no
S10	Lourenço	2007	Correction of neglected idiopathic	yes	yes	none had undergone any previous treatment	unknown		no	1,2 - 9y	no	no		no
U39	Magheswaran	2016	Evaluation of Outcome of Correction	yes	unknown		yes	idiopathic	yes	inclusing criteria < 3m	yes	yes		yes
S7	Makhdoom	2011	Clubfoot treatment by Ponseti method	yes	yes	…except clubfeet secondary to any other cause and cases with history of PR or PMR	yes	…except clubfeet secondary to any other cause and cases with history of PR or PMR	no	63% > 6m	yes	no		no
GS41	Maripuri	2013	Ponseti casting for club	yes	yes	no previous treatment	yes	excluded	yes	< 3m	yes	no		no
GS35	Matuszewski	2012	Early results of treatment	yes								no	Only weekly	no
GS103	Matuszewski	2013	Benefits in treatment of congenital	yes								no		no
GS92	Miller	2015	Does strict adherence to the	yes	yes	treatment initiated at an outside hospital were excluded	yes	isolated clubfoot	yes	< 2wk	yes	no	Only weekly	no
U37	Mohan	2014	Modified Ponseti	yes	yes	neonates	yes	cases with associated meningomyelocele, arthrogryposis, spina bifida etc were excluded	yes	neonates	no	no		no
U9	Morcuende	2006	Congenital idiopathic	no								no		no
U34	Morcuende	2005	Results of an accelerated	yes	no	72% had some form of treatment before their initial visit to our institution	unknown	positional clubfeet were excluded	no	16% older than 6m	no	yes		yes
U38	Narasimhan	2011	Modified Ponseti	yes								no	Varying interval (1st month 7d, later 7 - 14d)	no
GS126	Noh	2013	Predictive factors for residual	yes							no	no		no
S3	Pahore	2014	Outcome of early management of club	no					unknown	1y?		no		no
GS38	Panjavi	2012	Use of the Ponseti method	yes					yes	1-24w	no	no	Only weekly	no
GS10	Pittner	2008	Treatment of clubfoot with	yes							no	no	Only weekly (vs fiberglass casts)	no
GS21	Porecha	2011	Mid-term results of Ponseti	yes					yes	4.08% > 25w	yes	no	Only weekly	no
GS18	Pulak	2012	Treatment of idiopathic	yes							yes	no	Only weekly	no
G28	Radler	2005	Early results of the Ponseti	no								no		no
GS82	Radler	2006	Preliminary results of the Ponseti	no					yes	<3w		no		no
GS14	Ramírez	2011	Orthosis noncompliance	yes					yes	1w-7m	yes	no	Only weekly	no
GS280	Sahu	2016	Management of idiopathic	yes	yes	prior treatment excluded	yes	title	yes	5.6 vs 5.25 weeks	yes	yes		yes
U27	Sarrafan	2012	Short term outcome of	yes					yes	1-24d	yes	no	Only weekly	no
GS80	Sayit	2015	Clinical Experiences and Midterm	yes					yes	mean 7.55d	no	no	Only weekly	no
GS67	Selmani	2012	Is Ponseti's method superior	yes							no	no	Only weekly (vs Kite)	no
GS86	Selmani	2012	Results of Clubfoot Treatment	yes							yes	no	Only weekly	no
GS95	Shabtai	2015	Prolonged use of foot abduction	yes							no	no	Bracing period	no
U6	Shack	2006	Early results of a physiotherapist-delivered	yes					yes	1-12w	no	no	Only weekly	no
GS98	Sharma	2008	Experience of Ponseti Method	no					no	7d - 20m	no	no	"late presentation"	no
GS278	Sharma	2016	Comparative Analysis of results	yes	yes	excluded	yes	Idiopathic	yes	< 3m	yes	yes		yes
U26	Singh	2011	Management of clubfoot by Ponseti technique - our experience	yes			yes	excluded	yes	14% >6m	yes	no	Only weekly	no
S5	Soomro	2012	Early response of the Ponseti Method	no							yes	no		no
GS15	Sud	2008	Ponseti's vs. Kite's method	yes					yes	5-90d	yes	no	Only weekly (vs Kite)	no
S12	Suda	2006	Frühe ergebnisse der Ponseti-methode	no								no		no
S1	Sugandhavesa	2015	Results of shortened program of Ponseti	yes	unknown		no		yes		yes	no	Only 2x/week	no
GS56	Sutcliffe	2013	Fast Casts': Evidence Based	yes							yes	no	Case study	no
U36	Terrazas-Lafargue	2007	Effect of Cast Removal	yes							yes	no	Timing of cast removal	no
GS75	Thomas	n.d.	Ponseti Method in Idiopathic	yes					yes	0.5-40wk	no	no	Only weekly	no
U7	Tindall	2005	Results of manipulation of	yes					no	25% were 18-48m	yes	no	Only weekly	no
GS61	Ullah	2013	Management of Congenital	yes			yes	excluded	yes	neonates	no	no	Only weekly	no
GS71	Wang	2009	Application of Ponseti method	no					no	> 6m		no		no
U10	Willis	2009	What proportion of patients	yes					yes	95% CI 1-2w		no	Only weekly	no
GS33	Xu	2011	A modified Ponseti method	yes	unknown		yes	positional, neurological, teratologic, and syndromic clubfeet were excluded	yes	7 - 170d vs 7-548d	yes	yes		yes
GS48	Yang	2009	The timing of percutaneous	no								no	Timing of tenotomy	no
GS84	Yassin	2013	Treatment of congenital idiopathic	yes	yes	none had undergone any previous treatment						no	only weekly	no
GS89	Zuber	2014	Management of Congenital	yes	yes	excluded	yes	excluded	yes	<6m	yes	no	only weekly	no
GS20	Zwick	2009	Comparison of Ponseti versus	yes								no	only weekly (vs surgery)	no

## Sheet: 1) Levels
Table 1: Levels of evidence
Level		Description
Strong	evidence	Two or more studies with low risk of bias and by generally consistent findings in all studies (≥75% of the studies reported consistent findings)
Moderate	evidence	One low risk of bias study and two or more high risk of bias studies and by generally consistent findings in all studies (≥75%)
Limited	evidence	One or more high risk of bias studies or one low risk of bias study and by generally consistent findings (≥75%)
Conflicting	evidence	Conflicting findings (<75% of the studies reported consistent findings)
No	evidence	No studies could be found

## Sheet: 2) Data
Table 2: Study characteristics			Study design	Number of centers	Number of departments within one hospital	Kind of hospital	Country	Group name	Normal (N) / Accelerated (A)	Nr of Subjects	Nr of Clubfeet	Unilateral	Bilateral	P-value (χ2-test)	Age (months)	Prior treatment (%)	Pre-treatment Pirani score	Follow-up (months)
Elgohary	2015	Traditional and accelerated Ponseti technique: a comparative study	Prospective randomized	1	-	University	Egypt	Traditional	N	20	34	6	14	0.248	2.46923	0.117647	5.17	25.25
						(Mansoura Uni. Hosp.)		Accelerated	A	21	32	10	11		2.67	0.15625	5.13	23.38
Gilani	2014	Comparison of Accelerated VS Standard Ponseti Method in Management of Idiopathic Clubfoot	Prospective randomized	1	-	-	Pakistan	A	N	40	61	19	21	0.823	5.09	0	4.12	-
						(Benazir Bhutto Hosp.)		B	A	40	62	18	22		4.57		4.35
Harnett	2011	An accelerated Ponseti versus the standard Ponseti method: a prospective randomised controlled trial	Prospective randomized	1	-	International	Malawi	Control	N	21	32	10	11	0.987	0.966667	-	5	8.02192
						(Beit-Cure Int. Hosp.)		Accelerated	A	19	29	9	10		0.7		5.5	8.48219
Ibraheem	2017	Evaluation of an accelerated Ponseti protocol for the treatment of talipesequinovarus in Nigeria	Prospective randomized	1	-	Teaching	Nigeria		N	14	23	5	9	0.699	1.13096	0	5	-
						(Uni. of Ilorin Teaching Hosp.)			A	14	22	6	8		1.87068		4.8	-
Mageshwaran	2016	Evaluation of Outcome of Correction of Clubfoot by Conventional Ponseti and Accelerated Ponseti	Prospective randomized	1	-	Medical College	India	Standard	N	20	26	14	6	0.723	0.933699	-	4.97	3 or 6
						(Tirunelveli Med. Coll. Hosp.)		Accelerated	A	20	25	15	5		0.923836		5.025	3 or 6
Morcuende	2005	Results of an accelerated Ponseti protocol for clubfoot	Retrospective non-randomized	1	-	University	USA	7-days	N	111	162	60	51	0.932	5	0.72	-	-
						(Ponseti Center for Clubfoot Treatment Uni. of Iowa)		5-days	A	108	157	59	49		3
Sahu	2016	Management of idiopathic congenital talipes equinovarus by standard versus accelerated Ponseti plaster technique: A prospective study	Prospective randomized	1	-	Tertiary care center	India	Standard	N	27	40	14	13	0.678	1.31538	0	5.03	11
						(V.S.S. Medical College)		Accelerated	A	26	40	12	14		1.21154		5.3
Sharma	2016	Comparative Analysis of results between Conventional and Accelerated Ponseti Technique for idiopathic congenital clubfoot	Prospective randomized	1	-	Tertiary care center	India	Conventional	N	20	26	14	6	0.736	0.754521	0	5.32	7.66027
						(Ghandhi Medical College)		Accelerated	A	20	27	13	7		0.773918		5.21	8.15342
Xu	2011	A modified Ponseti method for the treatment of idiopathic clubfoot: a preliminary report	Unknown, non-randomized	1	-	Medical College	China	regular	N	20	32	8	12	0.676	2.10167	-	4.02	48
						(PLA General Hospital)		modified	A	26	40	12	14		3.09		4.125
Unless indicated otherwise, data is presented as it is in the selected article, as means. Not reported data is indicated with ‘-’.
a presented as median
b patients with any form of prior treatment were excluded
c for both groups combined
d calculated over presented data
e personal communication

## Sheet: 3) Risk of Bias
Table 3: Risk of Bias Analysis			1) Randomization of groups		2) Comparability of groups		3) Follow-up sufficiency		4) Definition of outcomes		5) Documentation of outcomes		6) Blinded assessment of outcomes	7) Blinding of participants & personnel		Risk of bias
Elgohary	2015	Traditional and accelerated Ponseti technique: a comparative study	+	random (odd / even)	+	age (p=0,62), Pirani (p=0,75)	?	mean 24m | patients that were lost in follow-up were excluded	+		+		?	-	Not possible	Low
Gilani	2014	Comparison of Accelerated VS Standard Ponseti Method in Management of Idiopathic Clubfoot	+	random (lotery)	?	age (5,1 vs. 4,6m) Pirani (4,1 vs. 4,3) | prior treatment?	-	no follow up	-	no duration, no detailed information about complications, no follow-up	-		?	-	Not possible	High
Harnett	2011	An accelerated Ponseti versus the standard Ponseti method: a prospective randomised controlled trial	+	random (prospective randomized controlled trial)	+	age (p=0,32), Pirani (p=0,143)	?	Follow-up was planned (…) up to the age of three years.| Follow up was 70-348d vs. 25-346d). | 4/39 (10%) lost in follow up	+		+		?	-	Not possible	Low
Ibraheem	2017	Evaluation of an accelerated Ponseti protocol for the treatment of talipesequinovarus in Nigeria	+	random (odd / even)	+	age (1,1m vs 1,9m), Pirani (p=0.327), prior treatment excluded	-	"A prolonged follow-up (…) was not possible"	+	Duration includes tenotomy cast,"Children who had open wounds or other soft tissue injuries on the legs or feet that prevented application of the casts (…) were excluded"	?	Fine	-	-	Not possible	High
Mageshwaran	2016	Evaluation of Outcome of Correction of Clubfoot by Conventional Ponseti and Accelerated Ponseti	+	random (computer)	+	age (0,93m vs 0,92m), Pirani (4,97 vs 5,025)	-	Conflicting data of 3m (text) or 6m (table) follow-up	?	Duration includes tenotomy cast, no neurovascular complications were seen, no info about follow-up	+	No statistical analyses	?	-	Not possible	High
Morcuende	2005	Results of an accelerated Ponseti protocol for clubfoot	-	based on geography	-	3m vs. 5m | severity not mentioned	?	review of patient records from 1992 - 2003, published in 2005… no patient was lost to follow-up	+		-	presented for both groups together	?	-	Not possible	High
Sahu	2016	Management of idiopathic congenital talipes equinovarus by standard versus accelerated Ponseti plaster technique: A prospective study	+	"Those patients with neurogenic clubfoot, syndromic clubfoot, those who received prior partial treatment elsewhere or treated by methods other than Ponseti were excluded from the study"	+	age (5.6 vs 5.25wks), Pirani (5.03 vs5.3)	-	no follow up	+	but: no info about follow-up	?		?	-	Not possible	High
Sharma	2016	Comparative Analysis of results between Conventional and Accelerated Ponseti Technique for idiopathic congenital clubfoot	+	random (computer table)	+	age (22.95 vs 23.54 | p>0.05), Pirani (5.32 vs 5.21 | p > 0.05)	-	mean 233d (70-348) and 248d (25-346)	+		+		?	-	Not possible	Low
Xu	2011	A modified Ponseti method for the treatment of idiopathic clubfoot: a preliminary report	-	based on geography (in / outside Being area)	?	7-170d vs. 7-548d | Pirani: "the severity of the deformity is not different between these 2 groups"	+	4yr | lost to follow up not mentioned?	+	Duration, relapse, surgery. But no information about complications	+	Detailed information about surgery	?	-	Not possible	High
‘+’ was given if the used methodology was clear and adequate and all required data was present
‘?’ was given if the used methodology was unclear or statistical information was missing
‘-’ was given if the used methodology was faulty or data was missing or not presented per subgroup
Note that in order to be classified as low risk of bias, item 1, 2, 4 and 5 needed to be positively scored

## Sheet: 4) Data
Table 4: The extracted data from the selected publications.			Normal (N) / Accelerated (A)	Nr of Subjects	Nr of Clubfeet	Interval (days)	Average nr of casts	Definition (mean / median)	SD	min	max	Interval × Casts	Duration (days)	Tenotomy rate (%)	Failure rate (Pirani > 1.0) (n)	Failure rate (Pirani > 1.0) (%)	Failure rate (Pirani > 1.0) (n (%))	Surgery (n)	Surgery (%)	Surgery (n (%))	Relapse (n)	Relapse (%)	Relapse (n (%))	Recast (%)		Post-treatment Pirani score	Complications
Elgohary	2015	Traditional and accelerated Ponseti technique: a comparative study	N	20	34	7	4.88	mean	0.88	4	7	34.16	33.36	0.912	0	0	0 (0%)	3	0.0882353	3 (9%)	5	0.147059	5 (15 %)	0.147		0.49	"No major complications were recorded in any group"
			A	21	32	3.5	5.16	mean	0.72	4	7	18.06	18.13	0.938	0	0	0 (0%)	3	0.09375	3 (9%)	5	0.15625	5 (16 %)	0.156		0.52
Gilani	2014	Comparison of Accelerated VS Standard Ponseti Method in Management of Idiopathic Clubfoot	N	40	61	7	5.2	mean	1.62	-	-	36.4	36.4	0.712	2	0.05	2 (5%)	2	0.05	2 (5%)	-	-	-			-	-
			A	40	62	3.5	5.12	mean	1.53	-	-	17.92	17.92		4	0.1	4 (10%)	4	0.1	4 (10%)	-	-				-
Harnett	2011	An accelerated Ponseti versus the standard Ponseti method: a prospective randomised controlled trial	N	21	32	7	5	median	-	4	7	35	42	0.52381	2	0.0952381	2 (10%)	2	0.0952381	2 (10%)	0	0	0	-		0.5	"It was thought that further acceleration might give rise to problems with swelling in the plaster, but no child in our study developed this problem."
			A	19	29	2.33333	5	median	-	4	8	11.6667	16	0.789474	3	0.157895	3 (16%)	1	0.0526316	1 (5%)				-		0.5
Ibraheem	2017	Evaluation of an accelerated Ponseti protocol for the treatment of talipesequinovarus in Nigeria	N	14	23	7	5.26	mean	1.36	3	9	36.82	52	0.956522	0	0	0 (0%)	-	-	-	-	-	-	-		-	"Children who had open wounds or other soft tissue injuries on the legs or feet that prevented application of the casts (...) were excluded from the study."
			A	14	22	3.5	6.23	mean	1.63	4	9	21.805	39	1	0	0	0 (0%)	-	-	-	-	-		-		-
Mageshwaran	2016	Evaluation of Outcome of Correction of Clubfoot by Conventional Ponseti and Accelerated Ponseti	N	20	26	7	5.55	mean	-	-	-	38.85	52.8	0.115385	-	-	-	0	0	0 (0%)	3	0.15	3 (15 %)	0.15		0.075	"No neurovascular complications were seen"
			A	20	25	3.5	5.95	mean	-	-	-	20.825	39.65	0.24	-	-	-	1	0.05	1 (5%)	4	0.2	4 (20 %)	0.15		0.1
Morcuende	2005	Results of an accelerated Ponseti protocol for clubfoot	N	111	162	7	4	average	-	1	7	28	24	0.810811	-	-	-	21	0.0958904	21 (10%)	25	0.225225	25 (23 %)	0.225225		-	-
			A	108	157	5		average	-	1	7	0	16	0.851852	-	-	-				11	0.101852	11 (10 %)	0.101852		-
Sahu	2016	Management of idiopathic congenital talipes equinovarus by standard versus accelerated Ponseti plaster technique: A prospective study	N	27	40	7	6.2	average		4	10	43.4	57.4	0.775	-	-	-	0	0	0 (0%)	9	0.225	9 (23 %)	0.225		0.2	-
			A	26	40	3	7.4	average		5	10	22.2	23.8	0.825	-	-	-	1	0.0384615	1 (4%)	13	0.325	13 (33 %)	0.325		0.25
Sharma	2016	Comparative Analysis of results between Conventional and Accelerated Ponseti Technique for idiopathic congenital clubfoot	N	20	26	7	5.08	mean	0.91	-	-	35.56	35.24	0.769231	1	0.05	1 (5%)	1	0.05	1 (5%)	0	0	0	-		0.4	"No complications due to casting were noted in any of the groups"
			A	20	27	3.5	4.15	mean	0.61	-	-	14.525	14.19	0.740741	1	0.05	1 (5%)	1	0.05	1 (5%)				-		0.23
Xu	2011	A modified Ponseti method for the treatment of idiopathic clubfoot: a preliminary report	N	20	32	7	5.25	average	-	4	7	36.75	35.35	0.875	5	0.15625	5 (16%)	4	0.125	4 (13%)	-	-	0	-			"Notably, my patients showed no edema in the feet and toes."
			A	26	40	3.5	5.04	average	-	4	8	17.64	20.61	0.875	6	0.15	6 (15%)	6	0.15	6 (15%)	-	-		-
Numbers presented in bold were reported as a significant difference (p < 0.05).
a presented as median
b for both groups combined
c including tenotomy cast
d calculated from casts × interval, not included in analysis
e three subjects crossed-over to the control group because they still had Pirani > 1.0 after 21 days

## Sheet: 5) Best Evidence
Table 5: Best evidence synthesis of outcome measures			Risk of bias	Number of casts				Tenotomy rate				Duration				Surgery				Relapse				Failure rate
				Normal	Accelerated	Conclusion	Statistical difference?	Normal	Accelerated	Conclusion	Statistical difference?	Normal	Accelerated	Conclusion	Statistical difference?	Normal	Accelerated	Conclusion	Statistical difference?	Normal	Accelerated	Conclusion	Statistical difference?	Normal	Accelerated	Conclusion	Statistical difference?
Elgohary	2015	Traditional and accelerated Ponseti technique: a comparative study	Low	4,88±0,88 (4-7)	5,16±0,72 (4-7)	0.24	no	31 (91,2%)	30 (93,8%)	0.6929	no	33,36±6,69 (21-42)	18,13±3,02 (11-22)	0.001	yes	3 (9%)	3 (9%)	0.9379	no	5 (14,7%)	5 (15,6%)	0.63	no	0	0	-	no
Gilani	2014	Comparison of Accelerated VS Standard Ponseti Method in Management of Idiopathic Clubfoot	High	5,2±1,62	5,12±1,53	-	no	0.712		-	-	36.4	17.92	-	-	2 (5%)	4 (10%)	0.396	no	-	-	-	-	2 (5%)	4 (10%)	0.396	no
Harnett	2011	An accelerated Ponseti versus the standard Ponseti method: a prospective randomised controlled trial	Low	5 (4-7)	5 (4-8)	"no difference"	no	11 (52%)	15 (79%)	0.079	no	42 (35-84)	16 (14-20)	< 0,001	yes	1 (5%)	2 (9%)	0.6673	no	0	0	-	-	2 (10%)	3 (16%)	0.5496	no
Ibraheem	2017	Evaluation of an accelerated Ponseti protocol for the treatment of talipesequinovarus in Nigeria	High	5,26±1,36 (3-9)	6,23±1,63 (4-9)	0.193	no	22 (96%)	22 (100%)	0.3226	no	52 (35-77)	39 (32-49)	<0,001	yes	-	-	-	-	-	-	-	-	0	0	-	-
Mageshwaran	2016	Evaluation of Outcome of Correction of Clubfoot by Conventional Ponseti and Accelerated Ponseti	High	5.55	5.95	-	-	3 (11,5%)	6 (24%)	0.2432	no	52.8	39.6	-	-	0	1 (5%)	0.3112	no	3 (15%)	4 (20%)	0.6773	no	-	-	-	-
Morcuende	2005	Results of an accelerated Ponseti protocol for clubfoot	High	4 (1-7)		0.85	no	90 (81%)	92 (85%)	0.4	no	24	16	0.001	yes	3 (1,3%)		-	-	25 (23%)	11 (10%)	0.01	yes	-	-	-	-
Sahu	2016	Management of idiopathic congenital talipes equinovarus by standard versus accelerated Ponseti plaster technique: A prospective study	High	6,2 (4-10)	7,4 (5-10)	-	-	31 (77,5%)	33 (82,5%)	0.3135	no	57.4	23.8	-	-	0	1 (3%)	0.3204	no	9 (22,5%)	13 (32,5%)	0.3166	no	-	-	-	-
Sharma	2016	Comparative Analysis of results between Conventional and Accelerated Ponseti Technique for idiopathic congenital clubfoot	Low	5,08±0,91	4,15±0,61	N.S.	no	20 (76,9%)	20 (74,1%)	0.8096	no	35,24±5,84	14,19±2,24	<0,001	yes	1 (5%)	1 (5%)	1	no	0	0	-	-	1 (5%)	1 (5%)	N.S.	no
Xu	2011	A modified Ponseti method for the treatment of idiopathic clubfoot: a preliminary report	High	5,25 (4-7)	5,04 (4-8)	0.6148	no	28 (87,5%)	35 (87,5%)	0.4691	no	35,35 (28-49)	20,61 (14-28)	0.0001	yes	4 (13%)	6 (15%)	0.9416	no	-	-	-	-	5 (16%)	6 (15%)	0.942	no
		Number of studies					7				8				6				7				4				5
		Significant difference	Low				0				0				3				0				0				0
			High				0				0				3				0				1				0
							0				0				1				0				0.25				0
							-				-				Strong				-				-				-
		No significant difference	Low				3				3				0				3				1				3
			High				4				5				0				4				2				2
							1				1				0				1				0.75				1
							Strong				Strong				-				Strong				Moderate				Strong
		Best Evidence synthesis	Evidence				Strong				Strong				Strong				Strong				Moderate				Strong
			Relation				No				No				Positive				No				No				No

## Sheet: A) Tenotomy
Table A: Tenotomy			Normal (N) / Accelerated (A)	Tenotomy rate (%)	No	Yes	Measured unit	P-value (χ2-test)	P-value (Fisher exact test)	Reported in paper as	Comment
Elgohary	2015	Traditional and accelerated Ponseti technique: a comparative study	N	0.911765	3	31	feet	0.693	1	-
			A	0.9375	2	30
Gilani	2014	Comparison of Accelerated VS Standard Ponseti Method in Management of Idiopathic Clubfoot	N	0.712	-	-	-	-	-	-
			A		-	-
Harnett	2011	An accelerated Ponseti versus the standard Ponseti method: a prospective randomised controlled trial	N	0.52381	10	11	patients	0.079	0.105	(P = 0,07)
			A	0.789474	4	15
Ibraheem	2017	Evaluation of an accelerated Ponseti protocol for the treatment of talipesequinovarus in Nigeria	N	0.956522	1	22	feet	-	1	-
			A	1	0	22
Mageshwaran	2016	Evaluation of Outcome of Correction of Clubfoot by Conventional Ponseti and Accelerated Ponseti	N	0.115385	23	3	feet	0.243	0.291	N.S.	(Not statistically significant, p > 0.05)
			A	0.24	19	6
Morcuende	2005	Results of an accelerated Ponseti protocol for clubfoot	N	0.810811	21	90	feet	0.417734	-	(P = 0,4)
			A	0.851852	16	92
Sahu	2016	Management of idiopathic congenital talipes equinovarus by standard versus accelerated Ponseti plaster technique: A prospective study	N	0.775	9	31	feet	0.3135	-	-
			A	0.825	7	33
Sharma	2016	Comparative Analysis of results between Conventional and Accelerated Ponseti Technique for idiopathic congenital clubfoot	N	0.769231	6	20	feet	0.8096	-	-
			A	0.740741	7	20
Xu	2011	A modified Ponseti method for the treatment of idiopathic clubfoot: a preliminary report	N	0.875	4	28	feet	1	1	(P = 0,4691)
			A	0.875	5	35
								0.100317
					No	Yes
b for both groups combined		Observed totals	N	0.753994	77	236	313
			A	0.808307	60	253	313
					137	489	626
		Expected totals			No	Yes
			N	0.78115	68.5	244.5	313
			A	0.78115	68.5	244.5	313
					137	489	626
					1.05474	0.295501
					1.05474	0.295501
						χ²	2.70049
						Odds ratio	1.37578
						p	0.100317

[truncated: 4 more sheets: B) Surgery, C) Relapse, D) Failure rate, Ratios]
